# Supplementary material for: Decoding Cellular Stress States for Toxicology Using Single-Cell Transcriptomics
Source: bioRxiv. 2025 Aug 2:2025.06.10.657506. Preprint. [Version 2] doi: 10.1101/2025.06.10.657506 (PMC12324227; doi:10.1101/2025.06.10.657506)
Supplement: Supplement 2 [file media-2.xlsx]

## Sheet: Help
Supplementary Table 1 (Table S1): Transcriptional (gene) markers of cellular pathways and cell types
Supplementary Table 2 (Table S2): Transcriptional (gene) signatures of cellular stress response and terminal pathways
Supplementary Table 3 (Table S3): Comparison of single-cell vs bulk effects
Supplementary Table 4 (Table S4): ANOVA analysis of signature scores based on stress response gene signature and gene signature size

## Sheet: Table S1
Description	Process/Cell type	Gene	Gene Description
Unfolded Protein Response	UPR	ATF6	Transcription factor activated during ER stress to induce UPR genes.
	UPR	XBP1	Spliced by IRE1 to activate UPR-related gene expression.
	UPR	HSPA5	Chaperone aiding in protein folding in the ER; also known as GRP78.
	UPR	DDIT3	Pro-apoptotic transcription factor induced by ER stress; also called CHOP.
	UPR	ERN1	Encodes IRE1, an ER stress sensor involved in XBP1 splicing.
	UPR	EIF2AK3	Encodes PERK, an ER stress kinase that phosphorylates eIF2α.
	UPR	ATF4	Transcription factor induced by eIF2α phosphorylation during UPR.
DNA Damage Response	DDR	TP53	Master regulator of DNA damage response and apoptosis.
	DDR	ATM	Kinase activated by double-strand breaks to initiate DDR.
	DDR	CHK2	Checkpoint kinase downstream of ATM, regulates cell cycle.
	DDR	BRCA1	DNA repair protein involved in homologous recombination.
	DDR	RAD51	Facilitates strand exchange during homologous recombination.
	DDR	BRCA2	Assists RAD51 in DNA repair by homologous recombination.
	DDR	MDM2	Negative regulator of p53.
	DDR	CHK1	Checkpoint kinase that responds to replication stress.
	DDR	NBN	Part of the MRN complex sensing DNA damage.
	DDR	H2AX	Histone variant phosphorylated at DNA break sites (γ-H2AX).
Oxidative Stress Response	OSR	SOD1	Detoxifies superoxide radicals into hydrogen peroxide.
	OSR	GPX1	Reduces hydrogen peroxide using glutathione.
	OSR	CAT	Catalase enzyme that degrades hydrogen peroxide.
	OSR	NFE2L2	Transcription factor NRF2, master regulator of antioxidant response.
	OSR	HMOX1	Enzyme induced by oxidative stress; degrades heme.
	OSR	GSR	Regenerates reduced glutathione.
	OSR	NQO1	Protects cells from oxidative damage by detoxifying quinones.
	OSR	PRDX1	Peroxiredoxin that reduces peroxides.
	OSR	TXN	Redox protein that reduces other proteins by cysteine thiol-disulfide exchange.
	OSR	GCLC	Catalytic subunit of glutamate-cysteine ligase, key in glutathione synthesis.
Heat Shock Response	HSR	HSPA1A	Major inducible HSP70 family member; protein folding and protection.
	HSR	HSP90AA1	Chaperone stabilizing proteins under stress.
	HSR	DNAJB1	Co-chaperone for HSP70; part of HSP40 family.
	HSR	HSPB1	Small heat shock protein; prevents aggregation.
	HSR	HSPH1	HSP110 family member; prevents protein aggregation.
	HSR	HSPA8	Constitutive HSP70; involved in housekeeping protein folding.
	HSR	DNAJC3	ER-associated HSP40 family member; regulates UPR.
	HSR	CRYAB	Small heat shock protein; protects against protein aggregation and stress.
Peroxisome Proliferator Activated Receptor Alpha	PPARα	ACAA1	Catalyzes final step of peroxisomal beta-oxidation.
	PPARα	ACADM	Catalyzes first step in medium-chain fatty acid β-oxidation.
	PPARα	ACADVL	Involved in very long-chain fatty acid metabolism.
	PPARα	ACOX1	First enzyme in peroxisomal β-oxidation pathway.
	PPARα	ANGPTL4	Inhibits lipoprotein lipase; regulates lipid metabolism.
	PPARα	CPT1A	Rate-limiting enzyme for mitochondrial fatty acid import.
	PPARα	CPT2	Catalyzes final step in mitochondrial fatty acid oxidation.
	PPARα	FABP4	Fatty acid-binding protein, involved in lipid transport.
	PPARα	LPL	Hydrolyzes triglycerides in lipoproteins.
	PPARα	PDK4	Inhibits pyruvate dehydrogenase, shifts metabolism to fat oxidation.
	PPARα	PLIN2	Coats lipid droplets; regulates lipid storage.
	PPARα	PPARGC1A	Transcriptional coactivator that regulates genes in energy metabolism.
	PPARα	CD36	Scavenger receptor for fatty acid uptake.
	PPARα	HMGCS2	Enzyme for ketogenesis in liver mitochondria.
Apoptosis	APO	CASP3	Executioner caspase in apoptosis.
	APO	BAX	Pro-apoptotic BCL2 family protein.
	APO	BCL2	Anti-apoptotic regulator of mitochondrial outer membrane.
	APO	CASP8	Initiator caspase in extrinsic apoptosis.
	APO	CASP9	Initiator caspase in intrinsic apoptosis.
	APO	FAS	Death receptor initiating extrinsic apoptosis.
	APO	FADD	Adaptor protein transmitting FAS signal to caspases.
	APO	CYCS	Cytochrome c; initiates apoptosome formation upon release.
	APO	BID	Links extrinsic and intrinsic apoptotic pathways.
	APO	XIAP	Inhibits caspases to block apoptosis.
Autophagy	AUT	ATG5	Essential for autophagosome elongation.
	AUT	ATG7	Autophagy-related E1-like enzyme.
	AUT	ATG12	Conjugates with ATG5 for autophagosome formation.
	AUT	SQSTM1	Cargo receptor for autophagic degradation.
	AUT	BECN1	Regulates autophagy initiation.
	AUT	ULK1	Initiates autophagy in response to starvation.
	AUT	AMBRA1	Promotes autophagy by activating BECN1.
	AUT	LAMP2	Mediates fusion of autophagosomes with lysosomes.
	AUT	BCL2	Anti-apoptotic regulator of mitochondrial outer membrane.
Cell Cycle Arrest	CCA	CDKN1A	p21; inhibits cyclin-CDK complexes to halt cell cycle.
	CCA	CDKN2A	p16; blocks CDK4/6 to induce cell cycle arrest.
	CCA	TP53	Master regulator of DNA damage response and apoptosis.
	CCA	RB1	Tumor suppressor controlling G1/S checkpoint.
	CCA	GADD45A	Induced by DNA damage; mediates cell cycle arrest.
	CCA	CDK2	Promotes G1 to S phase progression.
	CCA	CCNE1	Regulates G1/S transition.
	CCA	CDK4	Forms complex with D-type cyclins to phosphorylate RB1.
	CCA	CHEK1	Checkpoint kinase involved in S/G2 checkpoint.
	CCA	CHEK2	Checkpoint kinase activated by DNA damage.
Liver, hepatocytes	Hepatocyte	FABP1	Fatty acid binding protein; key for lipid metabolism in hepatocytes.
	Hepatocyte	HMGCS2	Mitochondrial enzyme in ketogenesis; hepatocyte-specific.
	Hepatocyte	CYP3A4	Major drug-metabolizing cytochrome P450 enzyme
	Hepatocyte	CYP1A1	Metabolizes xenobiotics; induced by aryl hydrocarbon receptor (AHR).
	Hepatocyte	AHR	Regulates detoxification genes (e.g., CYP1A1).
	Hepatocyte	PPARA	Master regulator of fatty acid oxidation in hepatocytes.
	Hepatocyte	NR1I3	Constitutive androstane receptor (CAR); drug/xenobiotic metabolism.
	Hepatocyte	NR1H4	Farnesoid X receptor (FXR); bile acid homeostasis.
	Hepatocyte	HNF4A	Hepatocyte nuclear factor 4α; critical for hepatocyte differentiation.
	Hepatocyte	ABCC2	Multidrug resistance protein 2 (MRP2); biliary excretion of compounds.
	Hepatocyte	ALB	Albumin; hepatocyte-specific secretory protein.
Liver. cholangiocytes	Cholangiocyte	SOX9	Transcription factor for biliary differentiation.
	Cholangiocyte	SPP1	Osteopontin; marker of injured/diseased bile ducts.
	Cholangiocyte	KRT7	Cytokeratin 7; cholangiocyte structural protein.
	Cholangiocyte	KRT19	Cytokeratin 19; canonical bile duct marker (updated from CK19).
	Cholangiocyte	KRT18	Cytokeratin 18; expressed in cholangiocytes and hepatocytes.
	Cholangiocyte	HNF1B	Required for biliary tubulogenesis.
	Cholangiocyte	ONECUT1	Transcription factor for biliary development.
	Cholangiocyte	EPCAM	Epithelial cell adhesion molecule; marks cholangiocyte progenitors.

## Sheet: Table S2
sig_id	KIR3DL2	VAPB	NOTCH1	DYRK2	CDK7	FGA	RB1CC1	ISYNA1	SLC12A9	SUPT16H	GSTO2	SPAG1	TNFRSF12A	XPC	SMUG1	EDEM3	ING5	NBR1	TNFRSF10B	DDX53	HERC2	CCZ1B	PARL	MIR628	RMI1	MIR216A	HSF5	F13A1	MIR370	FBXO7	ATXN3	PARG	SSRP1	HRK	CRTC1	PGLYRP1	NR2C2	SMARCA5	MRE11	USP7	APLF	trnA	MCM9	RNR4	ATG4D	CRELD2	GOLT1B	CASP1	RBX1
APO_50	0	0	0	0	0	0	0	0	0	0	0	0	0	0	0	0	0	0	0	0	0	0	0	0	0	0	0	0	0	0	0	0	0	0	0	0	0	0	0	0	0	0	0	0	0	0	0	1	0
AUT_50	0	0	0	0	0	0	0	0	0	0	0	0	0	0	0	0	0	0	0	0	0	0	0	0	0	0	0	0	0	0	0	0	0	0	0	0	0	0	0	0	0	0	0	0	0	0	0	0	0
DDR_50	0	0	0	0	0	0	0	0	0	0	0	0	0	1	0	0	0	0	0	0	0	0	0	0	0	0	0	0	0	0	0	0	0	0	0	0	0	0	1	0	0	0	0	0	0	0	0	0	0
HPX_50	0	0	0	0	0	1	0	0	0	0	0	0	0	0	0	0	0	0	0	0	0	0	0	0	0	0	0	0	0	0	0	0	0	0	0	0	0	0	0	0	0	0	0	0	0	0	1	0	0
HSR_50	0	0	0	0	0	0	0	0	0	0	0	0	0	0	0	0	0	0	0	0	0	0	0	0	0	0	0	0	0	0	0	0	0	0	0	0	0	0	0	0	0	0	0	0	0	0	0	0	0
OSR_50	0	0	0	0	0	0	0	1	0	0	0	0	0	0	0	0	0	0	0	0	0	0	0	0	0	0	0	0	0	0	0	0	0	0	0	0	0	0	0	0	0	0	0	0	0	0	0	0	0
SEN_50	0	0	0	0	0	0	0	0	1	0	0	0	0	0	0	0	0	0	0	0	0	0	0	0	0	0	0	0	0	0	0	0	0	0	0	0	0	0	0	0	0	0	0	0	0	0	0	0	0
UPR_50	0	0	0	0	0	0	0	0	0	0	0	0	0	0	0	0	0	0	0	0	0	0	0	0	0	0	0	0	0	0	0	0	0	0	0	0	0	0	0	0	0	0	0	0	0	0	0	0	0
APO_100	0	0	1	0	0	0	0	0	0	0	0	0	0	0	0	0	0	0	1	0	0	0	0	0	0	0	0	0	0	0	0	0	0	0	0	0	0	0	0	0	0	0	0	0	0	0	0	1	0
AUT_100	0	0	0	0	0	0	1	0	0	0	0	0	0	0	0	0	0	1	0	0	0	0	0	0	0	0	0	0	0	0	0	0	0	0	1	0	0	0	0	0	0	0	0	0	0	0	0	0	0
DDR_100	0	0	0	0	0	0	0	0	0	0	0	0	0	1	0	0	0	0	0	0	0	0	0	0	0	0	0	0	0	0	0	1	0	0	0	0	0	0	1	0	0	0	0	0	0	0	0	0	0
HPX_100	0	0	0	0	0	1	0	0	0	0	0	0	0	0	0	0	0	0	0	0	0	0	0	0	0	0	0	0	0	0	0	0	0	0	0	0	0	0	0	0	0	1	0	0	0	0	1	0	0
HSR_100	0	0	0	0	0	0	0	0	0	0	0	0	0	0	0	0	0	0	0	0	0	0	0	0	0	0	0	0	0	0	0	0	0	0	0	0	0	0	0	0	0	0	0	0	0	0	0	0	0
OSR_100	0	0	0	0	0	0	0	1	0	0	0	0	0	0	0	0	0	0	0	0	0	0	0	0	0	0	0	0	0	0	0	0	0	0	0	0	0	0	0	0	0	0	0	0	0	0	0	0	0
SEN_100	0	0	0	0	0	1	0	0	1	0	0	0	0	0	0	0	0	0	0	0	0	0	0	0	0	0	0	0	0	0	0	0	0	0	0	0	0	0	0	0	0	0	0	0	0	0	0	0	0
UPR_100	0	1	0	0	0	0	0	0	0	0	0	0	0	0	0	0	0	0	0	0	0	0	0	0	0	0	0	0	0	0	0	0	0	0	0	0	0	0	0	0	0	0	0	0	0	0	0	0	0
APO_150	0	0	1	0	0	0	0	0	0	0	0	0	1	0	0	0	0	0	1	1	0	0	0	0	0	0	0	0	0	0	0	0	0	0	0	0	1	0	0	0	0	0	0	0	0	0	0	1	0
AUT_150	0	0	0	0	0	0	1	0	0	0	0	0	0	0	0	0	0	1	0	0	0	0	0	0	0	0	0	0	0	1	0	0	0	0	1	0	0	0	0	0	0	0	0	0	0	0	0	0	0
DDR_150	0	0	0	0	0	0	0	0	0	0	0	0	0	1	0	0	0	0	0	0	0	0	0	0	0	0	0	0	0	0	0	1	0	0	0	0	0	0	1	1	0	0	0	0	0	0	0	0	0
HPX_150	0	0	0	0	0	1	0	0	0	0	1	0	0	0	0	0	0	0	0	0	0	0	0	0	0	0	0	1	0	0	0	0	0	0	0	0	0	0	0	0	0	1	0	0	0	0	1	0	0
HSR_150	0	0	0	0	0	0	0	0	0	0	0	1	0	0	0	0	0	0	0	0	0	0	0	0	0	0	1	0	0	0	0	0	0	0	0	0	0	0	0	0	0	0	0	0	0	0	0	0	0
OSR_150	0	0	0	0	0	0	0	1	0	0	1	0	0	0	0	0	0	0	0	0	0	0	0	0	0	0	0	0	0	0	0	0	0	0	0	0	0	0	0	0	0	0	0	0	0	0	0	0	0
SEN_150	0	0	0	0	0	1	0	0	1	0	0	0	0	0	0	0	0	0	0	0	0	0	0	0	0	0	0	0	0	0	0	0	0	0	0	0	0	0	0	0	0	0	0	0	0	0	1	0	0
UPR_150	0	1	0	0	0	0	0	0	0	0	0	0	0	0	0	1	0	0	0	0	0	0	0	0	0	0	0	0	0	0	0	0	0	0	0	0	0	0	0	0	0	0	0	0	0	1	0	0	0
APO_200	0	0	1	0	0	0	0	0	0	0	0	0	1	0	0	0	0	0	1	1	0	0	0	0	0	0	0	0	0	0	0	0	0	1	0	0	1	0	0	0	0	0	0	0	0	0	0	1	0
AUT_200	1	0	0	0	0	0	1	0	0	0	0	0	0	0	0	0	0	1	0	0	0	0	1	0	0	0	0	0	0	1	0	0	0	0	1	0	0	0	0	0	0	0	0	0	0	0	1	0	0
DDR_200	0	0	0	0	0	0	0	0	0	0	0	0	0	1	0	0	0	0	0	0	0	0	0	0	0	0	0	0	0	0	0	1	0	0	0	0	0	0	1	1	0	0	0	0	0	0	0	0	0
HPX_200	0	0	0	0	0	1	0	0	0	0	1	0	0	0	0	0	0	0	0	0	0	0	0	0	0	0	0	1	0	0	0	0	0	0	0	0	0	0	0	0	0	1	0	0	0	0	1	0	0
HSR_200	0	0	0	0	0	0	0	0	0	0	0	1	0	0	0	0	0	0	0	0	0	0	0	0	0	0	1	0	0	0	0	0	0	0	0	0	0	0	0	0	0	0	0	0	0	0	1	0	0
OSR_200	0	0	0	0	0	0	0	1	0	0	1	0	0	0	0	0	0	0	0	0	0	0	0	0	0	0	0	0	0	1	0	0	0	0	0	0	0	0	0	0	0	1	0	0	0	0	1	0	0
SEN_200	0	0	0	0	0	1	0	0	1	0	1	0	0	0	0	0	0	0	0	0	0	0	0	0	0	0	0	0	0	0	0	0	0	0	0	0	0	0	0	0	0	0	0	0	0	0	1	0	0
UPR_200	0	1	0	0	0	1	0	0	0	0	1	0	0	0	0	1	0	0	0	0	0	0	0	0	0	0	0	1	0	1	0	0	0	0	0	0	0	0	0	0	0	0	0	0	0	1	1	0	0
APO_400	0	0	1	0	0	0	0	0	0	0	0	0	1	0	0	0	1	0	1	1	0	0	0	1	0	1	0	0	1	0	0	0	0	1	0	0	1	0	0	0	0	0	0	0	1	0	0	1	0
AUT_400	1	0	0	0	0	1	1	0	0	0	0	0	0	0	0	0	0	1	0	0	0	1	1	0	0	0	0	1	0	1	0	0	0	0	1	0	0	0	0	0	0	1	0	0	0	0	1	0	0
DDR_400	0	0	0	1	0	0	0	0	0	1	0	0	0	1	1	0	0	0	0	0	1	0	0	0	1	0	0	0	0	0	0	1	0	0	0	0	0	1	1	1	1	0	1	1	0	0	0	0	1
HPX_400	1	0	0	0	0	1	0	0	0	0	1	0	0	0	0	0	0	0	0	0	1	0	0	0	0	0	1	1	0	1	0	0	0	1	0	0	0	0	0	0	0	1	0	0	0	0	1	0	0
HSR_400	1	0	0	0	0	1	0	1	0	0	0	1	0	0	0	0	1	0	0	0	0	0	0	0	0	0	1	1	0	1	0	0	0	0	0	0	0	0	0	0	0	1	0	0	0	0	1	0	0
OSR_400	1	0	0	0	0	1	0	1	0	0	1	0	0	0	0	0	1	0	0	0	0	0	0	0	0	0	0	1	0	1	0	0	0	0	0	0	0	0	0	0	0	1	0	0	0	0	1	0	0
SEN_400	1	0	0	0	0	1	0	1	1	0	1	0	0	0	0	0	1	0	0	0	1	0	0	0	0	0	0	1	0	1	0	0	0	0	0	0	0	0	0	0	0	0	0	0	0	0	1	0	0
UPR_400	1	1	0	0	0	1	0	1	0	0	1	0	0	0	0	1	1	0	0	0	0	0	0	0	0	0	0	1	0	1	0	0	0	0	0	0	0	0	0	0	0	1	0	0	0	1	1	0	0
[truncated: 1,726 more columns]

## Sheet: Table S3
Chemical	dtxsid	conc	gene	bL2FC	p_b	bFC	FGT1+	p_s
Brefeldin A	DTXSID00880041	0.001	H2BC17	0.142946	2.10571e-05	1.10416	0.150598	3.03882e-09
Brefeldin A	DTXSID00880041	0.001	H3C15	0.0958255	0.0114527	1.06868	0.150598	2.22529e-13
Brefeldin A	DTXSID00880041	0.001	H4C12	0.10116	0.0019582	1.07264	0.133068	8.77975e-06
Brefeldin A	DTXSID00880041	0.001	H4C15	0.12608	0.0011846	1.09132	0.160159	6.67872e-28
Brefeldin A	DTXSID00880041	0.001	ORM1	0.144948	6.07576e-05	1.10569	0.114741	0.026253
Brefeldin A	DTXSID00880041	0.01	ARL6IP1	0.163409	2.36375e-09	1.11993	0.103653	0.215641
Brefeldin A	DTXSID00880041	0.01	H2BC17	0.0291347	0.386684	1.0204	0.102804	0.319678
Brefeldin A	DTXSID00880041	0.01	H3C15	0.104426	0.00585027	1.07507	0.114698	0.00224066
Brefeldin A	DTXSID00880041	0.01	H4C2	0.0698373	0.046229	1.0496	0.106202	0.0019666
Brefeldin A	DTXSID00880041	0.01	H4C15	-0.144701	0.000207488	0.904567	0.0909091	0.00163044
Brefeldin A	DTXSID00880041	0.01	ORM1	-0.0752364	0.0378768	0.949187	0.101105	0.347999
Brefeldin A	DTXSID00880041	0.01	SPANXB1	0.0429051	0.182547	1.03019	0.0934579	9.22244e-05
Brefeldin A	DTXSID00880041	0.1	ABCA3	0.0287428	0.155868	1.02012	0.00673401	0.0826543
Brefeldin A	DTXSID00880041	0.1	ABCB8	0.573099	6.38767e-207	1.48772	0.222222	0.331588
Brefeldin A	DTXSID00880041	0.1	AC055839.2	0.0625668	0.00186318	1.04432	0.013468	0.452061
Brefeldin A	DTXSID00880041	0.1	AC092118.1	0.0747703	0.000204267	1.05319	0.013468	0.00795168
Brefeldin A	DTXSID00880041	0.1	ADM2	0.0233585	0.249676	1.01632	0.003367	0.431547
Brefeldin A	DTXSID00880041	0.1	AIF1L	0.0405673	0.0449595	1.02852	0.00673401	0.0657255
Brefeldin A	DTXSID00880041	0.1	AK2	0.502636	1.12187e-199	1.4168	0.138047	0.143468
Brefeldin A	DTXSID00880041	0.1	ALKBH5	0.672719	2.30862e-265	1.59407	0.343434	5.97718e-06
Brefeldin A	DTXSID00880041	0.1	ALYREF	0.496262	6.58588e-165	1.41055	0.141414	0.206314
Brefeldin A	DTXSID00880041	0.1	AMIGO3	0.214818	6.25915e-28	1.16056	0.0639731	0.248681
Brefeldin A	DTXSID00880041	0.1	ANKRD42	0.11514	1.00836e-08	1.08308	0.023569	0.383957
Brefeldin A	DTXSID00880041	0.1	ANKS3	0.210755	3.96682e-27	1.15729	0.0505051	0.332745
Brefeldin A	DTXSID00880041	0.1	ANO8	0.728514	0	1.65693	0.289562	4.00183e-08
Brefeldin A	DTXSID00880041	0.1	AP3D1	0.705441	0	1.63064	0.353535	9.52095e-05
Brefeldin A	DTXSID00880041	0.1	AP5Z1	0.169495	8.06642e-18	1.12466	0.0639731	0.187756
Brefeldin A	DTXSID00880041	0.1	APBA3	0.171597	4.22173e-18	1.1263	0.047138	0.447935
Brefeldin A	DTXSID00880041	0.1	ARF4	1.23963	0	2.36138	0.666667	3.99034e-41
Brefeldin A	DTXSID00880041	0.1	ARFGAP1	0.63935	1.06891e-194	1.55763	0.252525	0.244489
Brefeldin A	DTXSID00880041	0.1	ARHGAP39	0.280788	3.5371e-44	1.21486	0.0774411	0.0909524
Brefeldin A	DTXSID00880041	0.1	ASPHD1	0.198746	1.21737e-23	1.1477	0.047138	0.214152
Brefeldin A	DTXSID00880041	0.1	ATAD3A	0.634827	7.43894e-232	1.55275	0.289562	0.00888438
Brefeldin A	DTXSID00880041	0.1	ATAD3B	0.617381	1.27088e-222	1.53409	0.265993	0.106633
Brefeldin A	DTXSID00880041	0.1	ATF4	0.716605	0	1.64331	0.30303	2.22733e-09
Brefeldin A	DTXSID00880041	0.1	ATF6B	0.464516	8.38029e-109	1.37985	0.154882	0.0833518
Brefeldin A	DTXSID00880041	0.1	ATP5F1D	0.425367	6.60581e-127	1.34291	0.141414	0.125306
Brefeldin A	DTXSID00880041	0.1	ATP6V1G1	0.474448	9.3278e-170	1.38939	0.181818	0.0142115
Brefeldin A	DTXSID00880041	0.1	ATP13A1	0.17186	9.43324e-18	1.12651	0.0538721	0.192308
Brefeldin A	DTXSID00880041	0.1	AURKAIP1	0.819896	0	1.76528	0.40404	1.11333e-34
Brefeldin A	DTXSID00880041	0.1	BAIAP3	0.331963	1.59888e-62	1.25873	0.104377	7.58416e-10
Brefeldin A	DTXSID00880041	0.1	BEST1	0.0371109	0.0663884	1.02606	0.013468	0.067017
Brefeldin A	DTXSID00880041	0.1	BEX5	0.361902	2.45136e-78	1.28512	0.0942761	3.49566e-06
Brefeldin A	DTXSID00880041	0.1	BHLHA15	0.0427423	0.0346162	1.03007	0.010101	0.0146641
Brefeldin A	DTXSID00880041	0.1	BICDL1	0.316978	2.70396e-60	1.24572	0.0841751	1.8277e-06
Brefeldin A	DTXSID00880041	0.1	BNIP3L	0.43508	4.76685e-116	1.35199	0.181818	0.0204316
Brefeldin A	DTXSID00880041	0.1	BRSK1	0.250322	7.55736e-36	1.18947	0.040404	0.00736516
Brefeldin A	DTXSID00880041	0.1	BUD31	0.515468	2.2551e-219	1.42946	0.23569	1.02221e-12
Brefeldin A	DTXSID00880041	0.1	C2CD2L	0.0286479	0.156873	1.02006	0.010101	0.187074
Brefeldin A	DTXSID00880041	0.1	C12orf57	0.151762	3.42309e-14	1.11093	0.040404	0.193895
Brefeldin A	DTXSID00880041	0.1	C16orf71	0.0699985	0.000123933	1.04972	0.013468	0.0254012
Brefeldin A	DTXSID00880041	0.1	C16orf91	0.080172	6.37917e-05	1.05714	0.013468	0.339327
Brefeldin A	DTXSID00880041	0.1	C17orf97	0.290774	1.44437e-50	1.2233	0.114478	0.392801
Brefeldin A	DTXSID00880041	0.1	C17orf107	0.0879579	1.34158e-06	1.06286	0.020202	0.000179739
Brefeldin A	DTXSID00880041	0.1	CALR	0.526195	5.38066e-285	1.44013	0.0942761	0.302705
Brefeldin A	DTXSID00880041	0.1	CAPS	0.16656	7.60065e-17	1.12238	0.030303	0.15992
Brefeldin A	DTXSID00880041	0.1	CARD9	0.0413819	0.0407653	1.0291	0.00673401	0.029886
Brefeldin A	DTXSID00880041	0.1	CBX4	0.610579	8.52161e-197	1.52687	0.212121	1.17203e-05
Brefeldin A	DTXSID00880041	0.1	CBX7	0.0291707	0.149522	1.02043	0.013468	0.372757
Brefeldin A	DTXSID00880041	0.1	CCDC9	0.749523	0	1.68124	0.350168	1.79629e-25
Brefeldin A	DTXSID00880041	0.1	CCDC189	0.134556	1.52592e-11	1.09776	0.043771	0.00352305
Brefeldin A	DTXSID00880041	0.1	CDC37	0.974925	0	1.96554	0.569024	2.66473e-83
Brefeldin A	DTXSID00880041	0.1	CDK2AP2	0.456795	5.64616e-129	1.37249	0.161616	0.00161227
Brefeldin A	DTXSID00880041	0.1	CDK16	0.464307	1.09121e-199	1.37965	0.10101	0.403743
Brefeldin A	DTXSID00880041	0.1	CETN2	0.419948	7.32441e-127	1.33788	0.195286	3.8225e-08
Brefeldin A	DTXSID00880041	0.1	CHAC1	0.471322	6.91094e-125	1.38638	0.161616	7.97243e-12
Brefeldin A	DTXSID00880041	0.1	CHPF	0.641532	1.10245e-214	1.55998	0.228956	0.183925
Brefeldin A	DTXSID00880041	0.1	CHPF2	0.531237	3.34842e-152	1.44517	0.212121	9.70126e-09
Brefeldin A	DTXSID00880041	0.1	CHRNE	0.0585963	0.00370831	1.04145	0.003367	0.234649
Brefeldin A	DTXSID00880041	0.1	CIAO2B	0.474349	2.65452e-224	1.38929	0.158249	0.0740685
Brefeldin A	DTXSID00880041	0.1	CIB1	0.799832	0	1.7409	0.390572	5.87002e-05
Brefeldin A	DTXSID00880041	0.1	CLPP	0.475826	1.03576e-148	1.39071	0.161616	0.0162125
Brefeldin A	DTXSID00880041	0.1	CNPY2	0.489763	8.01492e-177	1.40421	0.191919	9.19604e-09
Brefeldin A	DTXSID00880041	0.1	COPA	0.51953	0	1.43349	0.0808081	0.0480345
Brefeldin A	DTXSID00880041	0.1	COPE	0.788943	9.40272e-309	1.72781	0.329966	4.35602e-29
Brefeldin A	DTXSID00880041	0.1	COPG1	0.72392	0	1.65166	0.296296	3.7276e-11
Brefeldin A	DTXSID00880041	0.1	COQ4	0.459051	6.42398e-140	1.37464	0.191919	1.36397e-06
Brefeldin A	DTXSID00880041	0.1	CPLANE2	0.0620589	0.00200212	1.04395	0.016835	0.488305
Brefeldin A	DTXSID00880041	0.1	CPLX1	0.0458251	0.0244903	1.03227	0.010101	0.209679
Brefeldin A	DTXSID00880041	0.1	CPSF1	0.696857	1.12813e-306	1.62097	0.319865	7.39417e-15
Brefeldin A	DTXSID00880041	0.1	CREG2	0.0785043	9.83242e-05	1.05592	0.023569	0.00256041
Brefeldin A	DTXSID00880041	0.1	CTU2	0.641494	1.91558e-259	1.55994	0.262626	1.07017e-06
Brefeldin A	DTXSID00880041	0.1	CXorf40A	0.676633	0	1.59841	0.276094	1.86468e-18
Brefeldin A	DTXSID00880041	0.1	CYB5D1	0.245533	5.24273e-36	1.18553	0.0673401	0.014958
Brefeldin A	DTXSID00880041	0.1	CYB561D2	0.27131	3.62452e-43	1.2069	0.0639731	0.0173227
Brefeldin A	DTXSID00880041	0.1	CYP46A1	0.0323638	0.109634	1.02269	0.010101	0.312516
Brefeldin A	DTXSID00880041	0.1	DAD1	0.519077	4.57123e-157	1.43304	0.151515	0.00969898
Brefeldin A	DTXSID00880041	0.1	DAP	0.761258	0	1.69497	0.367003	1.33105e-20
Brefeldin A	DTXSID00880041	0.1	DAPK3	0.706125	1.24225e-280	1.63142	0.299663	0.00498751
Brefeldin A	DTXSID00880041	0.1	DDA1	0.424315	1.88528e-118	1.34193	0.164983	0.00174731
Brefeldin A	DTXSID00880041	0.1	DDIT3	0.641001	0	1.55941	0.340067	2.21963e-11
Brefeldin A	DTXSID00880041	0.1	DDRGK1	0.48753	7.26998e-168	1.40204	0.164983	0.100393
Brefeldin A	DTXSID00880041	0.1	DDX49	0.533617	1.64921e-186	1.44755	0.225589	4.8699e-09
Brefeldin A	DTXSID00880041	0.1	DEDD2	0.201736	1.56999e-24	1.15008	0.026936	0.0164689
Brefeldin A	DTXSID00880041	0.1	DGCR6	0.505774	7.08473e-196	1.41989	0.245791	7.15918e-09
Brefeldin A	DTXSID00880041	0.1	DHRS2	0.15913	1.60508e-05	1.11661	0.026936	0.349114
Brefeldin A	DTXSID00880041	0.1	DNAJA3	0.361639	1.35346e-88	1.28489	0.10101	0.433615
Brefeldin A	DTXSID00880041	0.1	DNAJC4	0.431883	5.01041e-90	1.34899	0.178451	0.00248008
Brefeldin A	DTXSID00880041	0.1	DNAJC12	0.126909	3.1321e-10	1.09195	0.037037	0.369093
Brefeldin A	DTXSID00880041	0.1	DQX1	0.0999346	6.6405e-07	1.07172	0.013468	0.228216
Brefeldin A	DTXSID00880041	0.1	EAF2	0.144604	4.01392e-13	1.10543	0.0538721	0.26599
Brefeldin A	DTXSID00880041	0.1	EBNA1BP2	0.512956	1.23527e-167	1.42697	0.158249	0.0297013
Brefeldin A	DTXSID00880041	0.1	ECHS1	0.710693	0	1.63659	0.316498	9.32503e-29
Brefeldin A	DTXSID00880041	0.1	EDF1	0.621785	3.69787e-269	1.53878	0.252525	2.46454e-09
Brefeldin A	DTXSID00880041	0.1	EEF1D	0.899934	0	1.86598	0.474747	7.40416e-32
Brefeldin A	DTXSID00880041	0.1	EFR3B	0.0874605	1.33886e-05	1.0625	0.010101	0.179687
Brefeldin A	DTXSID00880041	0.1	EIF2B2	0.535557	1.80443e-184	1.4495	0.249158	0.000133676
Brefeldin A	DTXSID00880041	0.1	EIF3B	0.724197	0	1.65198	0.340067	3.33197e-32
Brefeldin A	DTXSID00880041	0.1	EIF3C	0.472146	2.14256e-151	1.38717	0.121212	0.317266
Brefeldin A	DTXSID00880041	0.1	EIF3G	0.789611	0	1.72861	0.367003	8.39042e-41
Brefeldin A	DTXSID00880041	0.1	EIF3I	0.510354	1.61793e-162	1.4244	0.164983	0.00178089
Brefeldin A	DTXSID00880041	0.1	EIF4EBP1	0.449779	3.88087e-93	1.36583	0.161616	0.000383983
Brefeldin A	DTXSID00880041	0.1	EIF4H	0.421801	1.06818e-50	1.3396	0.198653	0.00156852
Brefeldin A	DTXSID00880041	0.1	EML6	0.301756	5.62481e-52	1.23264	0.0774411	1.11178e-09
Brefeldin A	DTXSID00880041	0.1	ENO4	0.0159832	0.430522	1.01114	0.003367	0.495348
Brefeldin A	DTXSID00880041	0.1	ESRP2	0.0791964	7.95922e-05	1.05643	0.013468	0.399421
Brefeldin A	DTXSID00880041	0.1	FAM53A	0.0514423	0.0108069	1.0363	0.020202	0.460617
Brefeldin A	DTXSID00880041	0.1	FAM156A	0.566009	2.36781e-161	1.48042	0.262626	4.08047e-10
Brefeldin A	DTXSID00880041	0.1	FAM227A	0.223565	9.02665e-30	1.16761	0.040404	0.39412
Brefeldin A	DTXSID00880041	0.1	FARSA	0.688978	6.59518e-270	1.61214	0.3367	1.13692e-16
Brefeldin A	DTXSID00880041	0.1	FASTK	0.45715	4.38724e-99	1.37283	0.181818	0.00668816
Brefeldin A	DTXSID00880041	0.1	FAU	0.693548	0	1.61726	0.340067	8.17061e-24
Brefeldin A	DTXSID00880041	0.1	FBLN2	0.0162293	0.423811	1.01131	0.003367	0.378476
Brefeldin A	DTXSID00880041	0.1	FBXO16	0.292379	4.04041e-51	1.22466	0.0909091	0.0367446
Brefeldin A	DTXSID00880041	0.1	FGF21	0.35919	5.74529e-67	1.28271	0.117845	3.08431e-44
Brefeldin A	DTXSID00880041	0.1	FKBP10	0.0901769	7.58024e-06	1.0645	0.016835	0.000291133
Brefeldin A	DTXSID00880041	0.1	FMNL1	0.0211442	0.297413	1.01476	0.003367	0.448214
Brefeldin A	DTXSID00880041	0.1	FOSB	0.21376	9.16009e-27	1.15971	0.0639731	3.29467e-08
Brefeldin A	DTXSID00880041	0.1	FOXE3	0.013993	0.490331	1.00975	0.003367	0.35971
Brefeldin A	DTXSID00880041	0.1	GALR3	0.017861	0.37863	1.01246	0.00673401	0.170591
Brefeldin A	DTXSID00880041	0.1	GATD3A	0.547753	8.34365e-208	1.46181	0.239057	0.00070766
Brefeldin A	DTXSID00880041	0.1	GGA1	0.539463	1.55487e-142	1.45343	0.23569	3.49176e-07
Brefeldin A	DTXSID00880041	0.1	GGT1	0.331547	4.4086e-65	1.25836	0.10101	1.3445e-10
Brefeldin A	DTXSID00880041	0.1	GGT2	0.321019	1.74929e-60	1.24921	0.0572391	2.72987e-05
Brefeldin A	DTXSID00880041	0.1	GGTLC1	0.0684491	0.000744889	1.04859	0.010101	0.0873864
Brefeldin A	DTXSID00880041	0.1	GGTLC2	0.186597	5.99634e-21	1.13808	0.020202	0.0129379
Brefeldin A	DTXSID00880041	0.1	GLOD4	0.0720914	0.000347531	1.05124	0.026936	0.375821
Brefeldin A	DTXSID00880041	0.1	GMPPB	0.711263	1.06343e-242	1.63724	0.363636	2.25988e-37
Brefeldin A	DTXSID00880041	0.1	GNMT	0.0444726	0.0280009	1.03131	0.010101	0.240671
Brefeldin A	DTXSID00880041	0.1	GOLGA2	0.700989	1.19632e-253	1.62562	0.326599	2.19747e-10
Brefeldin A	DTXSID00880041	0.1	GOLGA3	1.02064	0	2.02882	0.589226	6.51361e-110
Brefeldin A	DTXSID00880041	0.1	GOSR1	0.277655	9.71149e-46	1.21222	0.111111	0.275998
Brefeldin A	DTXSID00880041	0.1	GPANK1	0.299016	4.20157e-54	1.2303	0.0707071	0.314027
Brefeldin A	DTXSID00880041	0.1	GPS2	0.605891	6.99979e-264	1.52192	0.299663	5.75995e-09
Brefeldin A	DTXSID00880041	0.1	GPT	0.734105	0	1.66336	0.346801	4.32673e-17
Brefeldin A	DTXSID00880041	0.1	GPT2	0.943205	0	1.92279	0.468013	1.31526e-06
Brefeldin A	DTXSID00880041	0.1	GTF2F1	1.03855	0	2.05416	0.575758	1.2694e-69
Brefeldin A	DTXSID00880041	0.1	H1-4	0.366798	9.72528e-33	1.28949	0.195286	0.24848
Brefeldin A	DTXSID00880041	0.1	H2AC8	0.399616	2.49058e-30	1.31916	0.16835	0.0249693
Brefeldin A	DTXSID00880041	0.1	H2AC13	0.565358	3.59649e-59	1.47976	0.242424	0.308794
Brefeldin A	DTXSID00880041	0.1	H2AC16	0.345184	3.32203e-34	1.27031	0.144781	0.0131915
Brefeldin A	DTXSID00880041	0.1	H2AC19	0.289296	5.40843e-37	1.22204	0.138047	0.160234
Brefeldin A	DTXSID00880041	0.1	H2AC21	0.202078	2.3253e-16	1.15035	0.124579	0.252591
Brefeldin A	DTXSID00880041	0.1	H2BC17	0.462978	1.78751e-43	1.37838	0.198653	3.30724e-08
Brefeldin A	DTXSID00880041	0.1	H3C8	0.28037	8.54986e-14	1.21451	0.131313	0.100597
Brefeldin A	DTXSID00880041	0.1	H3C13	0.241318	2.80958e-11	1.18207	0.16835	0.131586
Brefeldin A	DTXSID00880041	0.1	H3C15	0.679288	6.16437e-73	1.60135	0.242424	4.30157e-16
Brefeldin A	DTXSID00880041	0.1	H4C2	0.378291	2.33533e-27	1.2998	0.181818	2.6953e-08
Brefeldin A	DTXSID00880041	0.1	H4C12	0.489322	3.43516e-51	1.40378	0.195286	5.42472e-07
Brefeldin A	DTXSID00880041	0.1	H4C15	0.145154	0.000188782	1.10585	0.181818	1.2468e-11
Brefeldin A	DTXSID00880041	0.1	HCFC1	0.488463	1.0206e-186	1.40295	0.175084	0.0188952
Brefeldin A	DTXSID00880041	0.1	HDLBP	0.707041	2.90261e-291	1.63245	0.289562	7.66394e-05
Brefeldin A	DTXSID00880041	0.1	HERPUD1	0.94526	0	1.92554	0.488215	1.74594e-10
Brefeldin A	DTXSID00880041	0.1	HGH1	0.728332	3.30585e-245	1.65672	0.350168	0.440116
Brefeldin A	DTXSID00880041	0.1	HID1	0.140132	2.47809e-12	1.10201	0.020202	5.95032e-05
Brefeldin A	DTXSID00880041	0.1	HLA-V	0.0171635	0.397488	1.01197	0.010101	0.017037
Brefeldin A	DTXSID00880041	0.1	HMCN2	0.0293092	0.147837	1.02052	0.00673401	0.119796
Brefeldin A	DTXSID00880041	0.1	HOXB9	0.594407	9.1958e-166	1.50985	0.252525	1.7151e-11
Brefeldin A	DTXSID00880041	0.1	HPN	0.0180972	0.372898	1.01262	0.00673401	0.333167
Brefeldin A	DTXSID00880041	0.1	HSP90B1	0.529959	1.13882e-303	1.44389	0.131313	0.24349
Brefeldin A	DTXSID00880041	0.1	HSPA5	1.04773	0	2.06727	0.575758	1.03934e-86
Brefeldin A	DTXSID00880041	0.1	HYOU1	0.988081	0	1.98355	0.525253	6.02067e-71
Brefeldin A	DTXSID00880041	0.1	HYPK	0.642442	4.57466e-197	1.56097	0.286195	2.13829e-13
Brefeldin A	DTXSID00880041	0.1	ICA1	0.0851005	2.43526e-05	1.06076	0.026936	0.166638
Brefeldin A	DTXSID00880041	0.1	IFT20	0.750816	0	1.68274	0.292929	0.0294161
Brefeldin A	DTXSID00880041	0.1	IGFBP1	0.339866	2.63431e-59	1.26564	0.10101	1.38659e-08
Brefeldin A	DTXSID00880041	0.1	IGFBP3	0.562874	3.89612e-94	1.47721	0.228956	7.07472e-05
Brefeldin A	DTXSID00880041	0.1	IL32	0.291336	7.34444e-46	1.22377	0.107744	0.329743
Brefeldin A	DTXSID00880041	0.1	INHBE	1.12989	0	2.18842	0.47138	1.17029e-272
Brefeldin A	DTXSID00880041	0.1	INTS1	0.671955	0	1.59323	0.333333	3.38391e-11
Brefeldin A	DTXSID00880041	0.1	IRF7	0.168695	2.42245e-17	1.12404	0.047138	0.000183828
Brefeldin A	DTXSID00880041	0.1	IRGQ	0.606019	1.48991e-246	1.52205	0.245791	0.0636427
Brefeldin A	DTXSID00880041	0.1	ISG20	0.117163	4.52287e-09	1.0846	0.026936	0.0700634
Brefeldin A	DTXSID00880041	0.1	JMJD6	0.481694	5.14313e-153	1.39638	0.218855	4.84176e-07
Brefeldin A	DTXSID00880041	0.1	KCTD11	0.190465	5.25275e-22	1.14113	0.047138	0.257343
Brefeldin A	DTXSID00880041	0.1	KDELR3	0.976441	0	1.96761	0.525253	3.82922e-67
Brefeldin A	DTXSID00880041	0.1	KDM5C	0.354831	3.6183e-95	1.27884	0.111111	0.0796065
Brefeldin A	DTXSID00880041	0.1	KLF2	0.202152	9.99758e-25	1.15041	0.037037	0.10746
Brefeldin A	DTXSID00880041	0.1	KLHDC7B	0.0508299	0.0119866	1.03586	0.003367	0.234649
Brefeldin A	DTXSID00880041	0.1	KRTCAP2	0.506661	4.38024e-168	1.42076	0.175084	0.0336542
Brefeldin A	DTXSID00880041	0.1	LAMB2	0.428883	8.02861e-164	1.34619	0.10101	0.0965395
Brefeldin A	DTXSID00880041	0.1	LAT	0.171383	5.63555e-18	1.12614	0.0572391	0.0070777
Brefeldin A	DTXSID00880041	0.1	LCN2	0.585356	9.3067e-187	1.50041	0.212121	2.13424e-50
Brefeldin A	DTXSID00880041	0.1	LIN7B	0.181033	5.43916e-20	1.1337	0.030303	0.124293
Brefeldin A	DTXSID00880041	0.1	LIN37	0.430625	1.0238e-102	1.34782	0.154882	0.124012
Brefeldin A	DTXSID00880041	0.1	LMF2	0.985135	0	1.9795	0.501684	1.64278e-62
Brefeldin A	DTXSID00880041	0.1	LMTK3	0.0203242	0.31608	1.01419	0.003367	0.495348
Brefeldin A	DTXSID00880041	0.1	LONP1	0.785344	0	1.7235	0.393939	0.0114638
Brefeldin A	DTXSID00880041	0.1	LRRC41	0.439685	5.76956e-96	1.35631	0.191919	0.289995
Brefeldin A	DTXSID00880041	0.1	LTBP4	0.356424	4.7175e-76	1.28025	0.114478	0.0150126
Brefeldin A	DTXSID00880041	0.1	MAFK	0.475585	6.27606e-116	1.39048	0.171717	0.0561195
Brefeldin A	DTXSID00880041	0.1	MAGED4	0.346845	6.21958e-47	1.27178	0.138047	0.0663759
Brefeldin A	DTXSID00880041	0.1	MAP1LC3B	0.516925	4.39728e-137	1.4309	0.242424	0.139571
Brefeldin A	DTXSID00880041	0.1	MAP3K10	0.213728	1.1685e-27	1.15968	0.0505051	0.116569
Brefeldin A	DTXSID00880041	0.1	MAP6D1	0.0451507	0.0254787	1.03179	0.00673401	0.160145
Brefeldin A	DTXSID00880041	0.1	MAP7	0.377017	3.71837e-85	1.29865	0.13468	0.0540765
Brefeldin A	DTXSID00880041	0.1	MARCKS	0.462676	3.0356e-154	1.3781	0.111111	0.018825
Brefeldin A	DTXSID00880041	0.1	MAX	0.570656	1.40529e-170	1.4852	0.259259	1.26056e-07
Brefeldin A	DTXSID00880041	0.1	MCF2L	0.165461	8.47125e-17	1.12152	0.047138	0.00938943
Brefeldin A	DTXSID00880041	0.1	MCFD2	0.542124	4.86595e-182	1.45612	0.175084	6.10448e-05
Brefeldin A	DTXSID00880041	0.1	MDH2	0.556882	1.71417e-289	1.47109	0.191919	0.261066
Brefeldin A	DTXSID00880041	0.1	MED8	0.455698	2.71906e-118	1.37145	0.164983	0.491095
Brefeldin A	DTXSID00880041	0.1	MEN1	0.41518	1.66848e-119	1.33347	0.175084	3.26052e-05
Brefeldin A	DTXSID00880041	0.1	METTL26	0.821413	0	1.76714	0.397306	2.17616e-27
Brefeldin A	DTXSID00880041	0.1	MIB2	0.231022	3.44475e-32	1.17367	0.0505051	0.136758
Brefeldin A	DTXSID00880041	0.1	MLF2	0.30809	8.66889e-69	1.23807	0.144781	0.00945593
Brefeldin A	DTXSID00880041	0.1	MLLT1	0.395939	9.74265e-112	1.3158	0.141414	0.00232722
Brefeldin A	DTXSID00880041	0.1	MNT	0.1826	3.06012e-20	1.13493	0.040404	0.040659
Brefeldin A	DTXSID00880041	0.1	MPC1	0.628044	5.43352e-242	1.54547	0.313131	8.2628e-17
Brefeldin A	DTXSID00880041	0.1	MPV17L	0.0225971	0.264239	1.01579	0.016835	0.0920769
Brefeldin A	DTXSID00880041	0.1	MRM2	0.0169057	0.40402	1.01179	0.00673401	0.427484
Brefeldin A	DTXSID00880041	0.1	MRPL17	0.428119	6.16997e-114	1.34548	0.154882	0.00521974
Brefeldin A	DTXSID00880041	0.1	MRPL49	0.517798	3.41245e-210	1.43177	0.198653	0.25775
Brefeldin A	DTXSID00880041	0.1	MRPL55	0.0447745	0.0266659	1.03152	0.013468	0.067017
Brefeldin A	DTXSID00880041	0.1	MRPS34	0.588518	1.09276e-247	1.5037	0.188552	1.49473e-10
Brefeldin A	DTXSID00880041	0.1	MSTO1	0.563593	8.1861e-191	1.47795	0.212121	0.00471893
Brefeldin A	DTXSID00880041	0.1	MUC3A	0.0272129	0.179254	1.01904	0.010101	0.0518264
Brefeldin A	DTXSID00880041	0.1	MYBBP1A	0.685513	0	1.60827	0.282828	0.225167
Brefeldin A	DTXSID00880041	0.1	NAGK	0.489615	1.61315e-156	1.40407	0.16835	0.0530676
Brefeldin A	DTXSID00880041	0.1	NAPA	0.708258	0	1.63383	0.333333	8.85568e-33
Brefeldin A	DTXSID00880041	0.1	NAT9	0.484306	6.38036e-128	1.39891	0.171717	0.165149
Brefeldin A	DTXSID00880041	0.1	NCDN	0.0989011	7.99513e-07	1.07096	0.037037	0.0301347
Brefeldin A	DTXSID00880041	0.1	NDUFA2	0.320023	4.08661e-70	1.24835	0.13468	0.0485005
Brefeldin A	DTXSID00880041	0.1	NELFE	0.658012	3.55202e-288	1.57791	0.26936	4.59993e-14
Brefeldin A	DTXSID00880041	0.1	NLRP1	0.774165	0	1.7102	0.282828	2.43764e-29
Brefeldin A	DTXSID00880041	0.1	NME9	0.0394136	0.0513307	1.0277	0.003367	0.211557
Brefeldin A	DTXSID00880041	0.1	NOC4L	0.662587	2.84838e-256	1.58292	0.279461	0.0087832
Brefeldin A	DTXSID00880041	0.1	NPDC1	0.0715313	0.000394954	1.05083	0.026936	0.000129888
Brefeldin A	DTXSID00880041	0.1	NPRL2	0.911758	0	1.88134	0.407407	3.05963e-23
Brefeldin A	DTXSID00880041	0.1	NR4A3	0.172443	3.67267e-18	1.12697	0.03367	8.19098e-08
Brefeldin A	DTXSID00880041	0.1	NUBP2	0.829373	0	1.77691	0.481481	8.10619e-05
Brefeldin A	DTXSID00880041	0.1	ODF3B	0.118604	3.27024e-09	1.08568	0.030303	0.0865504
Brefeldin A	DTXSID00880041	0.1	OLIG2	0.0217178	0.284151	1.01517	0.010101	0.0355247
Brefeldin A	DTXSID00880041	0.1	PAGR1	0.610465	1.10529e-245	1.52675	0.255892	0.010946
Brefeldin A	DTXSID00880041	0.1	PDGFRL	0.120082	1.78226e-09	1.0868	0.016835	0.164256
Brefeldin A	DTXSID00880041	0.1	PDLIM2	0.503985	7.41674e-177	1.41813	0.228956	1.37931e-11
Brefeldin A	DTXSID00880041	0.1	PDXK	0.488843	1.40634e-120	1.40332	0.178451	3.09189e-05
Brefeldin A	DTXSID00880041	0.1	PHLDB3	0.0749894	0.000187855	1.05335	0.013468	0.359387
Brefeldin A	DTXSID00880041	0.1	PHPT1	0.428352	8.61144e-118	1.3457	0.151515	0.0101681
Brefeldin A	DTXSID00880041	0.1	PICK1	0.407673	2.07864e-99	1.32654	0.127946	0.000212577
Brefeldin A	DTXSID00880041	0.1	PKN1	0.4037	5.03192e-82	1.3229	0.16835	0.00323852
Brefeldin A	DTXSID00880041	0.1	PLAGL1	0.0263866	0.19265	1.01846	0.00673401	0.119796
Brefeldin A	DTXSID00880041	0.1	PLAT	0.023446	0.247559	1.01638	0.010101	0.151022
Brefeldin A	DTXSID00880041	0.1	PLPP5	0.166321	1.55949e-16	1.12219	0.040404	0.365415
Brefeldin A	DTXSID00880041	0.1	PLPPR2	0.121171	1.35501e-09	1.08762	0.023569	0.0842804
Brefeldin A	DTXSID00880041	0.1	PLXNB3	0.198212	2.80276e-23	1.14728	0.0538721	0.155321
Brefeldin A	DTXSID00880041	0.1	PNPLA2	0.329935	2.85001e-65	1.25696	0.0942761	0.150186
Brefeldin A	DTXSID00880041	0.1	POLE3	0.761362	0	1.69509	0.309764	1.55332e-12
Brefeldin A	DTXSID00880041	0.1	POLR3D	0.664743	2.76556e-208	1.58529	0.225589	0.28377
Brefeldin A	DTXSID00880041	0.1	POLRMT	0.497969	2.28987e-153	1.41222	0.16835	0.451172
Brefeldin A	DTXSID00880041	0.1	POM121C	0.446054	1.75178e-112	1.36231	0.171717	0.0158479
Brefeldin A	DTXSID00880041	0.1	PPFIA3	0.191793	5.82124e-22	1.14218	0.0505051	6.28829e-06
Brefeldin A	DTXSID00880041	0.1	PPP1R3G	0.030824	0.127814	1.0216	0.003367	0.396693
Brefeldin A	DTXSID00880041	0.1	PPP1R15A	0.434981	1.98016e-127	1.35189	0.198653	0.349617
Brefeldin A	DTXSID00880041	0.1	PPP1R16A	0.425228	2.93569e-106	1.34279	0.114478	0.124227
Brefeldin A	DTXSID00880041	0.1	PPP2R5B	0.507655	1.21949e-161	1.42174	0.225589	0.28377
Brefeldin A	DTXSID00880041	0.1	PRKAB1	0.0584448	0.00360983	1.04134	0.026936	0.258647
Brefeldin A	DTXSID00880041	0.1	PRKCSH	0.530314	2.05527e-223	1.44424	0.114478	0.00623161
Brefeldin A	DTXSID00880041	0.1	PRKRIP1	0.443966	1.95141e-117	1.36034	0.198653	0.00216452
Brefeldin A	DTXSID00880041	0.1	PSD	0.0267332	0.186712	1.0187	0.00673401	0.170591
Brefeldin A	DTXSID00880041	0.1	PSMC3	0.569465	3.47548e-307	1.48397	0.171717	0.126751
Brefeldin A	DTXSID00880041	0.1	PSMC4	0.890277	0	1.85353	0.481481	0.00176466
Brefeldin A	DTXSID00880041	0.1	PSMD8	0.612738	2.87792e-307	1.52916	0.188552	0.088472
Brefeldin A	DTXSID00880041	0.1	PSMD13	0.646682	2.54186e-208	1.56556	0.326599	1.79746e-23
Brefeldin A	DTXSID00880041	0.1	PTPN18	0.133197	2.46616e-11	1.09672	0.030303	0.359847
Brefeldin A	DTXSID00880041	0.1	PUSL1	0.431955	3.22332e-113	1.34906	0.127946	0.166319
Brefeldin A	DTXSID00880041	0.1	QPCTL	0.407531	2.03112e-99	1.32641	0.0875421	0.298898
Brefeldin A	DTXSID00880041	0.1	RAPGEF3	0.0781978	9.77411e-05	1.0557	0.016835	0.18383
Brefeldin A	DTXSID00880041	0.1	RBKS	0.282238	1.53214e-47	1.21608	0.0909091	0.19985
Brefeldin A	DTXSID00880041	0.1	RBM19	0.772889	0	1.70869	0.407407	7.74262e-47
Brefeldin A	DTXSID00880041	0.1	RELA	0.637397	7.39935e-293	1.55552	0.225589	0.268077
Brefeldin A	DTXSID00880041	0.1	RFPL4A	0.339961	4.31757e-64	1.26572	0.13468	0.351178
Brefeldin A	DTXSID00880041	0.1	RILPL2	0.39147	4.04306e-86	1.31173	0.127946	0.00657424
Brefeldin A	DTXSID00880041	0.1	RNF187	0.858111	0	1.81266	0.444444	3.4239e-58
Brefeldin A	DTXSID00880041	0.1	RORC	0.0735704	0.000262486	1.05232	0.010101	0.34477
Brefeldin A	DTXSID00880041	0.1	RP1L1	0.0198342	0.32799	1.01384	0.00673401	0.333167
Brefeldin A	DTXSID00880041	0.1	RPL3	0.705556	0	1.63077	0.191919	1.70011e-16
Brefeldin A	DTXSID00880041	0.1	RPS19BP1	0.460145	1.09897e-97	1.37568	0.164983	0.0638585
Brefeldin A	DTXSID00880041	0.1	RPS25	0.386651	2.05453e-139	1.30736	0.107744	0.0835548
Brefeldin A	DTXSID00880041	0.1	RRBP1	0.647847	2.52075e-242	1.56683	0.313131	1.29897e-22
Brefeldin A	DTXSID00880041	0.1	RRP12	0.317585	4.81206e-55	1.24624	0.0875421	4.72011e-06
Brefeldin A	DTXSID00880041	0.1	RTF2	0.414914	8.66195e-131	1.33322	0.13468	0.0666339
Brefeldin A	DTXSID00880041	0.1	RUSC1-AS1	0.0189478	0.3494	1.01322	0.013468	0.419297
Brefeldin A	DTXSID00880041	0.1	SARS1	0.442487	4.72452e-96	1.35895	0.127946	0.0514802
Brefeldin A	DTXSID00880041	0.1	SART1	0.71897	0	1.64601	0.350168	8.64444e-19
Brefeldin A	DTXSID00880041	0.1	SCAF1	0.561949	6.32828e-214	1.47626	0.23569	0.208763
Brefeldin A	DTXSID00880041	0.1	SCYL1	0.687483	1.90604e-224	1.61047	0.363636	5.71953e-38
Brefeldin A	DTXSID00880041	0.1	SDK2	0.0626181	0.00206008	1.04436	0.023569	0.0982281
Brefeldin A	DTXSID00880041	0.1	SEC11C	0.546396	5.47381e-209	1.46043	0.195286	3.30955e-07
Brefeldin A	DTXSID00880041	0.1	SEC13	0.626056	1.12424e-168	1.54334	0.272727	2.78408e-12
Brefeldin A	DTXSID00880041	0.1	SEC16A	0.706147	5.6692e-298	1.63144	0.289562	5.70844e-07
Brefeldin A	DTXSID00880041	0.1	SEC61B	0.682805	2.19295e-308	1.60526	0.296296	0.0179775
Brefeldin A	DTXSID00880041	0.1	SEC61G	0.552098	1.1466e-168	1.46622	0.181818	1.51895e-08
Brefeldin A	DTXSID00880041	0.1	SEMA3B	0.598615	3.27603e-202	1.51426	0.225589	0.0211525
Brefeldin A	DTXSID00880041	0.1	SERP1	0.552645	1.49909e-170	1.46677	0.198653	6.42542e-14
Brefeldin A	DTXSID00880041	0.1	SERPINH1	0.626971	3.10784e-98	1.54432	0.239057	0.000586606
Brefeldin A	DTXSID00880041	0.1	SEZ6L2	0.5747	3.40839e-193	1.48937	0.222222	2.01081e-11
Brefeldin A	DTXSID00880041	0.1	SGSM1	0.0342388	0.0907777	1.02402	0.013468	0.0404851
Brefeldin A	DTXSID00880041	0.1	SLC1A4	0.243484	1.00764e-33	1.18385	0.0808081	0.0832229
Brefeldin A	DTXSID00880041	0.1	SLC6A9	0.0219875	0.230626	1.01536	0.016835	0.0747654
Brefeldin A	DTXSID00880041	0.1	SLC17A9	0.589236	1.73521e-224	1.50445	0.252525	2.33374e-12
Brefeldin A	DTXSID00880041	0.1	SLC31A1	0.742118	0	1.67263	0.380471	3.87073e-37
Brefeldin A	DTXSID00880041	0.1	SLC35E1	0.509746	8.97924e-162	1.4238	0.154882	0.000240401
Brefeldin A	DTXSID00880041	0.1	SLC38A10	0.987977	0	1.9834	0.555556	8.35545e-80
Brefeldin A	DTXSID00880041	0.1	SLC39A7	0.517506	9.84258e-165	1.43148	0.158249	0.0918058
Brefeldin A	DTXSID00880041	0.1	SLC52A2	0.541041	2.07978e-183	1.45502	0.198653	0.389658
Brefeldin A	DTXSID00880041	0.1	SLX1A	0.488599	5.7644e-140	1.40308	0.175084	0.00430448
Brefeldin A	DTXSID00880041	0.1	SMPD4	0.541979	1.24908e-156	1.45597	0.161616	0.0650203
Brefeldin A	DTXSID00880041	0.1	SPDYE3	0.0147978	0.466054	1.01031	0.00673401	0.427484
Brefeldin A	DTXSID00880041	0.1	SPDYE5	0.0278169	0.169831	1.01947	0.013468	0.119797
Brefeldin A	DTXSID00880041	0.1	SPDYE16	0.147026	1.4236e-13	1.10728	0.037037	0.0132752
Brefeldin A	DTXSID00880041	0.1	SPEF1	0.045639	0.0238776	1.03214	0.010101	0.202075
Brefeldin A	DTXSID00880041	0.1	SPSB3	0.916277	0	1.88724	0.444444	0.00494798
Brefeldin A	DTXSID00880041	0.1	SPX	0.0241593	0.233235	1.01689	0.010101	0.0873864
Brefeldin A	DTXSID00880041	0.1	SQSTM1	0.906857	0	1.87496	0.491582	4.56442e-82
Brefeldin A	DTXSID00880041	0.1	SSR4	0.569331	2.65156e-156	1.48384	0.20202	2.61968e-06
Brefeldin A	DTXSID00880041	0.1	SWI5	0.327248	6.93456e-70	1.25462	0.138047	0.0290254
Brefeldin A	DTXSID00880041	0.1	SYTL1	0.4944	1.42066e-133	1.40874	0.239057	0.0417163
Brefeldin A	DTXSID00880041	0.1	SYVN1	1.02084	0	2.0291	0.474747	1.37378e-17
Brefeldin A	DTXSID00880041	0.1	TARS2	0.376035	8.7475e-76	1.29777	0.141414	0.0221713
Brefeldin A	DTXSID00880041	0.1	TBC1D17	0.353201	2.14325e-60	1.27739	0.121212	0.282389
Brefeldin A	DTXSID00880041	0.1	TBL3	0.634785	3.95899e-239	1.55271	0.259259	0.430118
Brefeldin A	DTXSID00880041	0.1	THEM6	0.191646	4.95551e-22	1.14207	0.043771	0.307984
Brefeldin A	DTXSID00880041	0.1	TMED4	0.474631	3.10079e-138	1.38956	0.164983	0.196256
Brefeldin A	DTXSID00880041	0.1	TMEM40	0.0614155	0.0022969	1.04349	0.00673401	0.476823
Brefeldin A	DTXSID00880041	0.1	TMEM184A	0.430315	2.57697e-108	1.34753	0.117845	2.16279e-05
Brefeldin A	DTXSID00880041	0.1	TMEM198	0.416244	1.76215e-105	1.33445	0.117845	0.00105222
Brefeldin A	DTXSID00880041	0.1	TMEM205	0.128165	1.4324e-10	1.0929	0.020202	0.196913
Brefeldin A	DTXSID00880041	0.1	TMEM208	0.724545	1.31153e-304	1.65238	0.377104	4.93819e-29
Brefeldin A	DTXSID00880041	0.1	TMEM259	0.8057	0	1.74799	0.417508	0.0130064
Brefeldin A	DTXSID00880041	0.1	TMIE	0.0178763	0.378261	1.01247	0.003367	0.396693
Brefeldin A	DTXSID00880041	0.1	TNFRSF6B	0.0158809	0.434088	1.01107	0.003367	0.187771
Brefeldin A	DTXSID00880041	0.1	TNFRSF9	0.1107	2.88967e-08	1.07975	0.043771	0.0664167
Brefeldin A	DTXSID00880041	0.1	TPRG1L	0.135701	7.25903e-12	1.09863	0.0606061	0.42891
Brefeldin A	DTXSID00880041	0.1	TRBV12-3	0.0150504	0.458185	1.01049	0.003367	0.257066
Brefeldin A	DTXSID00880041	0.1	TRMT1	0.901422	0	1.86791	0.457912	1.28253e-08
Brefeldin A	DTXSID00880041	0.1	TRMT2A	0.565685	1.95787e-132	1.48009	0.249158	0.0632616
Brefeldin A	DTXSID00880041	0.1	TRUB2	0.520289	3.82198e-196	1.43424	0.205387	2.28617e-08
Brefeldin A	DTXSID00880041	0.1	TSTA3	0.376638	5.32466e-82	1.29831	0.138047	0.00020008
Brefeldin A	DTXSID00880041	0.1	TTC25	0.0863595	1.77525e-05	1.06169	0.013468	0.119797
Brefeldin A	DTXSID00880041	0.1	TXLNA	0.52514	5.90617e-192	1.43907	0.171717	2.0315e-05
Brefeldin A	DTXSID00880041	0.1	TXNDC5	0.435312	2.11148e-154	1.3522	0.121212	0.00649849
Brefeldin A	DTXSID00880041	0.1	UBC	0.668451	2.17103e-260	1.58937	0.188552	5.15498e-05
Brefeldin A	DTXSID00880041	0.1	UBXN1	0.656645	0	1.57641	0.286195	2.27607e-22
Brefeldin A	DTXSID00880041	0.1	VARS1	0.569231	1.59819e-165	1.48373	0.232323	9.17006e-10
Brefeldin A	DTXSID00880041	0.1	VMAC	0.238718	9.13734e-34	1.17994	0.0774411	0.0753937
Brefeldin A	DTXSID00880041	0.1	VPS53	0.317637	5.39179e-48	1.24629	0.141414	0.0155912
Brefeldin A	DTXSID00880041	0.1	WARS1	0.982166	0	1.97543	0.52862	4.83321e-81
Brefeldin A	DTXSID00880041	0.1	WDR18	0.83412	0	1.78277	0.434343	1.22071e-06
Brefeldin A	DTXSID00880041	0.1	WDR24	0.450116	4.9462e-125	1.36615	0.148148	0.197629
Brefeldin A	DTXSID00880041	0.1	WDR97	0.0297471	0.141453	1.02083	0.00673401	0.278794
Brefeldin A	DTXSID00880041	0.1	WIZ	0.453823	4.91062e-120	1.36967	0.158249	0.34922
Brefeldin A	DTXSID00880041	0.1	YARS1	0.414214	1.58051e-147	1.33257	0.121212	0.464798
Brefeldin A	DTXSID00880041	0.1	YIF1A	0.835033	0	1.7839	0.451178	1.01958e-53
Brefeldin A	DTXSID00880041	0.1	YIPF2	0.707404	0	1.63286	0.350168	4.66275e-13
Brefeldin A	DTXSID00880041	0.1	YIPF3	0.536457	4.6156e-175	1.45041	0.175084	0.000342734
Brefeldin A	DTXSID00880041	0.1	ZC3H18	0.489338	7.21626e-124	1.4038	0.161616	0.065694
Brefeldin A	DTXSID00880041	0.1	ZKSCAN1	0.324586	1.64633e-67	1.25231	0.107744	0.366294
Brefeldin A	DTXSID00880041	0.1	ZMYND10	0.0424101	0.0208088	1.02983	0.00673401	0.0577594
Brefeldin A	DTXSID00880041	0.1	ZNF598	1.06039	0	2.0855	0.558923	9.92032e-16
Brefeldin A	DTXSID00880041	0.1	ZNF787	0.532988	4.87846e-210	1.44692	0.181818	0.242772
Brefeldin A	DTXSID00880041	0.1	ZNHIT1	0.0779634	9.85278e-05	1.05553	0.023569	0.470296
Brefeldin A	DTXSID00880041	0.1	ZNRD2	0.192622	1.62296e-22	1.14284	0.0538721	0.0202615
Etoposide	DTXSID5023035	0.25	H2BC17	0.0660888	0.0494694	1.04687	0.119775	0.00169273
Etoposide	DTXSID5023035	0.25	H4C2	-0.0723824	0.0392274	0.951066	0.0948553	0.0616786
Etoposide	DTXSID5023035	0.25	H4C15	0.0362837	0.351219	1.02547	0.131029	3.85143e-16
Etoposide	DTXSID5023035	2.5	AKR1B10	0.0827694	0.00350627	1.05905	0.118017	0.185194
Etoposide	DTXSID5023035	2.5	ARL6IP1	0.304866	4.82924e-29	1.2353	0.145394	1.86907e-15
Etoposide	DTXSID5023035	2.5	H2BC17	0.0482098	0.151928	1.03398	0.104329	0.0902681
Etoposide	DTXSID5023035	2.5	H3C13	0.105109	0.00380175	1.07558	0.150573	0.183509
Etoposide	DTXSID5023035	2.5	H3C15	0.114364	0.0025381	1.0825	0.135035	2.12616e-14
Etoposide	DTXSID5023035	2.5	H4C2	0.0949007	0.00673841	1.06799	0.115797	2.26813e-11
Etoposide	DTXSID5023035	2.5	H4C12	0.0549144	0.0929855	1.0388	0.0965594	0.327005
Etoposide	DTXSID5023035	2.5	H4C15	-0.0980493	0.0118981	0.934295	0.0987791	1.46861e-09
Etoposide	DTXSID5023035	2.5	SPANXB1	0.101301	0.00163725	1.07274	0.126526	1.98355e-32
Etoposide	DTXSID5023035	2.5	SPANXC	0.188789	4.89776e-10	1.13981	0.137995	1.28175e-12
Etoposide	DTXSID5023035	2.5	TOP2A	0.334707	1.02928e-44	1.26112	0.160932	0.000260568
Etoposide	DTXSID5023035	25	AREG	1.10912	0	2.15714	0.424069	1.47364e-151
Etoposide	DTXSID5023035	25	ASF1B	0.48435	1.04301e-90	1.39896	0.182904	2.03183e-35
Etoposide	DTXSID5023035	25	CXCL10	0.021779	0.282161	1.01521	0.00477555	0.121546
Etoposide	DTXSID5023035	25	DRAXIN	0.604484	9.46299e-232	1.52043	0.210602	5.12922e-93
Etoposide	DTXSID5023035	25	EGLN3	0.47051	2.90936e-145	1.3856	0.152818	9.87643e-18
Etoposide	DTXSID5023035	25	H3C13	0.337363	1.19287e-20	1.26344	0.168099	0.00302152
Etoposide	DTXSID5023035	25	H3C15	0.419174	1.09065e-28	1.33716	0.200573	2.80301e-55
Etoposide	DTXSID5023035	25	H4C2	0.172329	8.45211e-07	1.12688	0.0811843	0.452316
Etoposide	DTXSID5023035	25	IER5	0.41138	7.54945e-112	1.32996	0.127507	0.00118747
Etoposide	DTXSID5023035	25	LAPTM5	0.379613	2.58782e-89	1.30099	0.0988539	0.049873
Etoposide	DTXSID5023035	25	MT1L	0.315517	3.77061e-68	1.24446	0.112703	0.000141975
Etoposide	DTXSID5023035	25	PADI3	0.119371	2.27303e-09	1.08626	0.0105062	0.400668
Etoposide	DTXSID5023035	25	PCNA	0.7225	0	1.65004	0.259312	4.45841e-68
Etoposide	DTXSID5023035	25	RRM2	0.771239	1.04706e-159	1.70673	0.429322	3.87122e-115
Etoposide	DTXSID5023035	25	S100A2	0.536344	5.31816e-192	1.45029	0.122732	1.37502e-57
Etoposide	DTXSID5023035	25	SAA1	0.573659	2.28116e-96	1.48829	0.253582	8.04096e-10
Etoposide	DTXSID5023035	25	SAA2	0.439356	1.28514e-87	1.356	0.177173	4.64431e-05
Etoposide	DTXSID5023035	25	SPANXC	0.145034	1.80259e-06	1.10576	0.106017	0.00229372
Etoposide	DTXSID5023035	25	TP53I3	0.562814	1.29709e-137	1.47715	0.184814	0.364491
tert-Butylhydroquinone	DTXSID6020220	3	H2BC17	0.0685827	0.0414748	1.04869	0.125574	0.00310314
tert-Butylhydroquinone	DTXSID6020220	3	H4C2	-0.0582141	0.0972012	0.960452	0.101072	0.0918482
tert-Butylhydroquinone	DTXSID6020220	3	H4C15	0.103585	0.0077354	1.07444	0.136294	1.43931e-11
tert-Butylhydroquinone	DTXSID6020220	3	KRT6A	0.110145	0.00395638	1.07934	0.0995406	0.0522374
tert-Butylhydroquinone	DTXSID6020220	3	ORM1	0.0409558	0.257751	1.0288	0.116386	0.0430652
tert-Butylhydroquinone	DTXSID6020220	3	SPANXC	0.0316986	0.298079	1.02221	0.0980092	0.255379
tert-Butylhydroquinone	DTXSID6020220	30	AKR1C1	0.285474	1.99097e-45	1.21881	0.106796	0.165851
tert-Butylhydroquinone	DTXSID6020220	30	AKR1C3	0.272525	9.22859e-48	1.20792	0.0860841	0.00438095
tert-Butylhydroquinone	DTXSID6020220	30	ARL6IP1	0.191767	2.34722e-12	1.14216	0.114563	0.00464044
tert-Butylhydroquinone	DTXSID6020220	30	H3C15	0.118759	0.0017191	1.0858	0.112621	0.00266111
tert-Butylhydroquinone	DTXSID6020220	30	H4C15	-0.206445	1.23578e-07	0.86667	0.0867314	0.00154154
tert-Butylhydroquinone	DTXSID6020220	30	IL1R1	0.177556	6.55733e-27	1.13097	0.0970874	0.0069458
tert-Butylhydroquinone	DTXSID6020220	30	ORM1	-0.0428279	0.237096	0.97075	0.109385	0.0336369
tert-Butylhydroquinone	DTXSID6020220	30	SPANXB1	0.0650713	0.0431722	1.04614	0.0750809	0.0546245
tert-Butylhydroquinone	DTXSID6020220	300	AKR1B10	0.334881	1.363e-32	1.26127	0.181077	7.17363e-16
tert-Butylhydroquinone	DTXSID6020220	300	AKR1C1	0.489414	1.94719e-132	1.40387	0.205546	2.49756e-24
tert-Butylhydroquinone	DTXSID6020220	300	AKR1C2	0.296075	1.26462e-43	1.2278	0.146819	0.02111
tert-Butylhydroquinone	DTXSID6020220	300	AKR1C3	0.429548	6.85505e-117	1.34681	0.133768	7.33735e-14
tert-Butylhydroquinone	DTXSID6020220	300	ARL6IP1	0.204692	6.98893e-14	1.15244	0.104405	0.0493999
tert-Butylhydroquinone	DTXSID6020220	300	H2BC17	0.0884222	0.00855751	1.06321	0.130506	3.85723e-05
tert-Butylhydroquinone	DTXSID6020220	300	H3C15	0.190122	5.05029e-07	1.14086	0.151713	2.90607e-12
tert-Butylhydroquinone	DTXSID6020220	300	H4C2	0.0799953	0.0224012	1.05701	0.128059	3.95976e-08
tert-Butylhydroquinone	DTXSID6020220	300	H4C12	0.108036	0.000941659	1.07776	0.116639	0.000977156
tert-Butylhydroquinone	DTXSID6020220	300	H4C15	-0.0515064	0.186169	0.964928	0.117455	1.29599e-10
tert-Butylhydroquinone	DTXSID6020220	300	IL1R1	0.112937	1.08925e-11	1.08143	0.093801	0.108988
tert-Butylhydroquinone	DTXSID6020220	300	SPANXA2	0.0220372	0.40258	1.01539	0.0717781	0.00176659
tert-Butylhydroquinone	DTXSID6020220	300	SPANXB1	0.13367	3.22585e-05	1.09708	0.100326	3.42495e-06
Rotenone	DTXSID6021248	0.2	ARHGAP8	0.044878	0.0261335	1.0316	0.0127505	0.104194
Rotenone	DTXSID6021248	0.2	ASNS	0.378203	4.49793e-95	1.29972	0.163024	2.53413e-05
Rotenone	DTXSID6021248	0.2	ATP6V0D2	0.0763555	0.000145936	1.05435	0.0154827	0.0625972
Rotenone	DTXSID6021248	0.2	BCAR3	0.417469	1.61792e-92	1.33558	0.155738	0.000364684
Rotenone	DTXSID6021248	0.2	BCL2L1	0.44885	1.47804e-116	1.36495	0.0974499	0.0010227
Rotenone	DTXSID6021248	0.2	BHLHE40	0.391922	3.92907e-93	1.31214	0.153005	3.2059e-07
Rotenone	DTXSID6021248	0.2	CBX4	0.418692	2.71641e-92	1.33672	0.134791	0.103215
Rotenone	DTXSID6021248	0.2	CCN1	0.433154	4.29233e-129	1.35018	0.163934	0.00659881
Rotenone	DTXSID6021248	0.2	CEBPG	0.483347	1.90403e-125	1.39798	0.162113	1.272e-13
Rotenone	DTXSID6021248	0.2	CIART	0.136596	7.70611e-12	1.09931	0.0336976	0.419823
Rotenone	DTXSID6021248	0.2	CORO1C	0.31258	2.27868e-47	1.24193	0.108379	0.270248
Rotenone	DTXSID6021248	0.2	CRIM1	0.352674	5.01323e-106	1.27693	0.0837887	0.0915283
Rotenone	DTXSID6021248	0.2	DDIT3	1.06235	0	2.08833	0.521858	3.70828e-143
Rotenone	DTXSID6021248	0.2	DUSP1	0.50467	5.68412e-174	1.4188	0.165756	0.0478716
Rotenone	DTXSID6021248	0.2	EIF1	0.508236	8.69477e-273	1.42231	0.0746812	0.00654086
Rotenone	DTXSID6021248	0.2	ETS1	0.802513	0	1.74414	0.345173	2.01562e-71
Rotenone	DTXSID6021248	0.2	FLCN	0.565971	7.64269e-140	1.48038	0.242259	1.36258e-36
Rotenone	DTXSID6021248	0.2	FLNB	0.407154	8.33735e-104	1.32607	0.144809	4.09668e-13
Rotenone	DTXSID6021248	0.2	FOXK1	0.315892	2.48111e-82	1.24478	0.0892532	0.136207
Rotenone	DTXSID6021248	0.2	GADD45A	0.7842	0	1.72214	0.326047	1.73901e-29
Rotenone	DTXSID6021248	0.2	GDF15	1.27073	0	2.41284	0.651184	0
Rotenone	DTXSID6021248	0.2	GPCPD1	0.583121	6.3633e-268	1.49809	0.227687	7.47309e-32
Rotenone	DTXSID6021248	0.2	HIF1A	0.560546	1.84933e-267	1.47483	0.218579	8.14516e-10
Rotenone	DTXSID6021248	0.2	HSPA5	0.345107	1.76742e-79	1.27024	0.127505	0.0235089
Rotenone	DTXSID6021248	0.2	IFRD1	0.72811	0	1.65647	0.313297	1.03774e-19
Rotenone	DTXSID6021248	0.2	IL1RL1	0.648324	6.60224e-243	1.56735	0.174863	0.451003
Rotenone	DTXSID6021248	0.2	IL24	0.0406771	0.0439246	1.0286	0.00910747	0.00334651
Rotenone	DTXSID6021248	0.2	IRS2	0.514505	4.10102e-153	1.4285	0.187614	5.95967e-15
Rotenone	DTXSID6021248	0.2	LTF	0.0727965	0.000284162	1.05175	0.010929	0.378897
Rotenone	DTXSID6021248	0.2	MAFK	0.598828	1.94977e-185	1.51449	0.23224	2.54386e-17
Rotenone	DTXSID6021248	0.2	MAP1LC3B2	0.496681	2.87534e-159	1.41096	0.144809	1.63252e-05
Rotenone	DTXSID6021248	0.2	MYH9	0.479892	3.16556e-230	1.39464	0.156648	1.9107e-07
Rotenone	DTXSID6021248	0.2	NCF2	0.336219	6.0385e-24	1.26244	0.153916	0.0133122
Rotenone	DTXSID6021248	0.2	NDRG1	0.842486	0	1.79314	0.380692	4.87656e-63
Rotenone	DTXSID6021248	0.2	NDRG4	0.0204829	0.311377	1.0143	0.00364299	0.320234
Rotenone	DTXSID6021248	0.2	NEURL1	0.0687574	0.000144782	1.04881	0.0191257	0.400139
Rotenone	DTXSID6021248	0.2	NGFR	0.217604	4.20752e-29	1.1628	0.0582878	0.0875442
Rotenone	DTXSID6021248	0.2	PAWR	0.723795	0	1.65152	0.301457	3.22071e-55
Rotenone	DTXSID6021248	0.2	PLIN2	0.532506	5.52545e-172	1.44644	0.218579	1.73917e-39
Rotenone	DTXSID6021248	0.2	PPP1R15A	0.889207	0	1.85216	0.415301	4.63187e-68
Rotenone	DTXSID6021248	0.2	PPP1R18	0.366775	1.16159e-84	1.28947	0.136612	2.79922e-06
Rotenone	DTXSID6021248	0.2	PTPN12	0.324998	1.19556e-69	1.25266	0.0956284	0.328027
Rotenone	DTXSID6021248	0.2	PXDC1	0.46929	1.31903e-147	1.38443	0.190346	1.32015e-15
Rotenone	DTXSID6021248	0.2	RALA	0.364622	9.39145e-94	1.28754	0.121129	0.419448
Rotenone	DTXSID6021248	0.2	SAT1	0.551415	8.10428e-209	1.46552	0.208561	6.89896e-29
Rotenone	DTXSID6021248	0.2	SERPINE1	0.5673	2.22277e-274	1.48175	0.178506	1.01099e-38
Rotenone	DTXSID6021248	0.2	SLC3A2	0.784435	0	1.72242	0.316029	1.33205e-159
Rotenone	DTXSID6021248	0.2	SLC20A1	0.465634	9.99221e-171	1.38092	0.180328	0.148585
Rotenone	DTXSID6021248	0.2	SNAI2	0.548058	2.3222e-193	1.46212	0.197632	1.26879e-05
Rotenone	DTXSID6021248	0.2	SRF	0.402012	1.18324e-86	1.32135	0.14663	0.141822
Rotenone	DTXSID6021248	0.2	TRIB3	1.07052	0	2.10019	0.543716	3.80334e-185
Rotenone	DTXSID6021248	0.2	UPP1	0.82104	0	1.76668	0.376138	1.96689e-157
Rotenone	DTXSID6021248	0.2	WIPF1	0.0130742	0.47716	1.0091	0.00455373	0.276978
Rotenone	DTXSID6021248	0.4	ASNS	0.509244	2.21266e-174	1.4233	0.210704	4.64438e-24
Rotenone	DTXSID6021248	0.4	ATP6V0D2	0.0472334	0.019285	1.03328	0.0123944	0.0497289
Rotenone	DTXSID6021248	0.4	BCAR3	0.37726	1.6799e-75	1.29887	0.130141	0.135076
Rotenone	DTXSID6021248	0.4	BCL2L1	0.472026	6.60586e-129	1.38706	0.0969014	0.000575481
Rotenone	DTXSID6021248	0.4	BHLHE40	0.45115	6.60297e-124	1.36713	0.163944	3.93937e-18
Rotenone	DTXSID6021248	0.4	CBX4	0.432795	1.34377e-98	1.34985	0.140282	0.0085362
Rotenone	DTXSID6021248	0.4	CCN1	0.432897	6.11397e-129	1.34994	0.16338	0.00495379
Rotenone	DTXSID6021248	0.4	CEBPG	0.523576	1.22204e-147	1.43751	0.220845	6.17033e-60
Rotenone	DTXSID6021248	0.4	CIART	0.13795	4.74447e-12	1.10034	0.0366197	0.264808
Rotenone	DTXSID6021248	0.4	CORO1C	0.320604	8.97173e-50	1.24885	0.105352	0.272813
Rotenone	DTXSID6021248	0.4	CRIM1	0.394895	4.61839e-133	1.31485	0.100845	3.43152e-05
Rotenone	DTXSID6021248	0.4	DDIT3	1.05908	0	2.08361	0.501408	1.98698e-204
Rotenone	DTXSID6021248	0.4	DUSP1	0.561796	2.89682e-216	1.47611	0.197183	1.71229e-10
Rotenone	DTXSID6021248	0.4	EIF1	0.554946	0	1.46911	0.0861972	7.72862e-07
Rotenone	DTXSID6021248	0.4	ETS1	0.75474	0	1.68733	0.330704	2.71555e-97
Rotenone	DTXSID6021248	0.4	FLCN	0.581309	1.22434e-147	1.49621	0.269859	4.46543e-81
Rotenone	DTXSID6021248	0.4	FLNB	0.450781	3.29375e-127	1.36678	0.147042	5.8228e-16
Rotenone	DTXSID6021248	0.4	FOXK1	0.358857	2.01337e-106	1.28241	0.114366	4.98979e-08
Rotenone	DTXSID6021248	0.4	GADD45A	0.766768	0	1.70145	0.32	3.24967e-43
Rotenone	DTXSID6021248	0.4	GDF15	1.29288	0	2.45016	0.652958	0
Rotenone	DTXSID6021248	0.4	GPCPD1	0.595008	1.79878e-279	1.51048	0.24507	1.5235e-64
Rotenone	DTXSID6021248	0.4	HIF1A	0.543149	9.54916e-251	1.45715	0.198873	3.93129e-08
Rotenone	DTXSID6021248	0.4	HSPA5	0.317878	1.41057e-67	1.2465	0.118873	0.0415999
Rotenone	DTXSID6021248	0.4	IFRD1	0.746944	0	1.67823	0.329577	1.29088e-44
Rotenone	DTXSID6021248	0.4	IL24	0.0158386	0.434336	1.01104	0.00507042	0.23802
Rotenone	DTXSID6021248	0.4	IRS2	0.518996	7.33399e-156	1.43296	0.190423	3.68634e-22
Rotenone	DTXSID6021248	0.4	JDP2	0.246921	7.0031e-34	1.18667	0.106479	0.409208
Rotenone	DTXSID6021248	0.4	KCMF1	0.332117	1.38687e-87	1.25886	0.096338	0.022331
Rotenone	DTXSID6021248	0.4	LTF	0.0733598	0.000254447	1.05216	0.0169014	0.0159594
Rotenone	DTXSID6021248	0.4	MAFK	0.655426	4.51647e-223	1.57508	0.265352	1.49729e-43
Rotenone	DTXSID6021248	0.4	MAP1LC3B2	0.559438	7.95517e-203	1.4737	0.181972	4.39375e-26
Rotenone	DTXSID6021248	0.4	MYCT1	0.0232776	0.249553	1.01627	0.00338028	0.378768
Rotenone	DTXSID6021248	0.4	MYH9	0.505311	1.06013e-255	1.41943	0.15662	1.62729e-08
Rotenone	DTXSID6021248	0.4	NCF2	0.356014	1.12359e-26	1.27988	0.160563	3.59555e-07
Rotenone	DTXSID6021248	0.4	NDRG1	0.901071	0	1.86745	0.397746	2.28206e-114
Rotenone	DTXSID6021248	0.4	NDRG4	0.0141139	0.485842	1.00983	0.00450704	0.363278
Rotenone	DTXSID6021248	0.4	NEURL1	0.0821921	5.29655e-06	1.05863	0.0197183	0.411236
Rotenone	DTXSID6021248	0.4	NGFR	0.208935	6.65695e-27	1.15583	0.0653521	0.00160251
Rotenone	DTXSID6021248	0.4	PALLD	0.276804	2.21251e-75	1.21151	0.0664789	0.0409447
Rotenone	DTXSID6021248	0.4	PAWR	0.741437	0	1.67184	0.331831	1.13107e-112
Rotenone	DTXSID6021248	0.4	PER1	0.268426	9.58571e-34	1.20449	0.103662	0.0940262
Rotenone	DTXSID6021248	0.4	PLIN2	0.554595	8.6315e-187	1.46876	0.219155	4.19654e-66
Rotenone	DTXSID6021248	0.4	PPP1R15A	0.882454	0	1.84351	0.414648	6.66163e-111
Rotenone	DTXSID6021248	0.4	PPP1R18	0.422914	5.54221e-113	1.34063	0.15493	1.29006e-15
Rotenone	DTXSID6021248	0.4	PTPN12	0.37994	1.96143e-95	1.30129	0.125634	9.9425e-08
Rotenone	DTXSID6021248	0.4	PXDC1	0.4677	1.38345e-146	1.3829	0.206197	3.62662e-38
Rotenone	DTXSID6021248	0.4	RALA	0.369938	1.52292e-96	1.2923	0.122254	0.385801
Rotenone	DTXSID6021248	0.4	SARS1	0.411373	3.73548e-83	1.32995	0.108732	0.0284031
Rotenone	DTXSID6021248	0.4	SAT1	0.508424	1.40607e-176	1.4225	0.202254	7.84187e-44
Rotenone	DTXSID6021248	0.4	SERPINE1	0.549761	1.09464e-257	1.46384	0.174648	5.19724e-59
Rotenone	DTXSID6021248	0.4	SHB	0.419313	5.4494e-116	1.33729	0.161127	0.00481522
Rotenone	DTXSID6021248	0.4	SLC3A2	0.822737	0	1.76876	0.340282	3.06228e-303
Rotenone	DTXSID6021248	0.4	SNAI2	0.544371	9.76922e-191	1.45838	0.206761	1.92148e-08
Rotenone	DTXSID6021248	0.4	SRF	0.442867	2.69946e-105	1.3593	0.174648	4.42021e-07
Rotenone	DTXSID6021248	0.4	STK17A	0.402558	6.18306e-95	1.32185	0.11493	0.0134664
Rotenone	DTXSID6021248	0.4	TRIB3	1.13815	0	2.20099	0.582535	0
Rotenone	DTXSID6021248	0.4	UPP1	0.870981	0	1.82891	0.414085	2.96538e-320
Rotenone	DTXSID6021248	0.4	YARS1	0.477898	9.33751e-198	1.39271	0.127324	0.408962
Rotenone	DTXSID6021248	0.4	ZNF841	0.255904	2.33992e-35	1.19408	0.102535	0.498432
Rotenone	DTXSID6021248	0.8	ARHGAP30	0.113684	1.11412e-08	1.08199	0.030086	0.0673835
Rotenone	DTXSID6021248	0.8	ASNS	0.376254	5.03016e-94	1.29797	0.143266	0.0631982
Rotenone	DTXSID6021248	0.8	BCAR3	0.530162	4.4485e-150	1.44409	0.190544	3.3369e-07
Rotenone	DTXSID6021248	0.8	BCL2L1	0.456396	1.79489e-120	1.37211	0.106017	0.00895861
Rotenone	DTXSID6021248	0.8	BHLHE40	0.484639	2.58313e-143	1.39924	0.207736	1.5984e-17
Rotenone	DTXSID6021248	0.8	CBX4	0.427203	4.85699e-96	1.34462	0.140401	0.12971
Rotenone	DTXSID6021248	0.8	CCN1	0.511495	2.5297e-181	1.42553	0.2149	1.75452e-07
Rotenone	DTXSID6021248	0.8	CEBPG	0.474066	1.54778e-120	1.38902	0.184814	5.60553e-13
Rotenone	DTXSID6021248	0.8	CIART	0.134394	1.71837e-11	1.09763	0.0458453	0.148143
Rotenone	DTXSID6021248	0.8	DAPK3	0.616857	4.71244e-213	1.53353	0.253582	0.191203
Rotenone	DTXSID6021248	0.8	DDIT3	1.05223	0	2.07373	0.507163	2.37226e-86
Rotenone	DTXSID6021248	0.8	DUSP1	0.548719	4.44819e-206	1.46279	0.230659	6.54761e-09
Rotenone	DTXSID6021248	0.8	ETS1	0.739243	0	1.6693	0.338109	5.35238e-43
Rotenone	DTXSID6021248	0.8	FLCN	0.651747	3.03748e-186	1.57107	0.297994	3.89575e-43
Rotenone	DTXSID6021248	0.8	FLNB	0.425466	2.70684e-113	1.34301	0.118911	0.00669736
Rotenone	DTXSID6021248	0.8	FOXK1	0.358288	5.15643e-106	1.2819	0.121777	4.00703e-06
Rotenone	DTXSID6021248	0.8	FRG2	0.0207108	0.306309	1.01446	0.00429799	0.310966
Rotenone	DTXSID6021248	0.8	GADD45A	0.744089	1.19248e-302	1.67492	0.335244	1.0944e-21
Rotenone	DTXSID6021248	0.8	GDF15	1.33181	0	2.51718	0.673352	2.43116e-290
Rotenone	DTXSID6021248	0.8	GPCPD1	0.556811	3.86216e-243	1.47101	0.232092	3.59798e-20
Rotenone	DTXSID6021248	0.8	HIF1A	0.535568	1.58649e-243	1.44951	0.233524	1.59615e-09
Rotenone	DTXSID6021248	0.8	HSPA5	0.374569	1.81311e-93	1.29645	0.13467	0.008765
Rotenone	DTXSID6021248	0.8	IFRD1	0.699782	0	1.62426	0.292264	1.46137e-10
Rotenone	DTXSID6021248	0.8	IL24	0.0366199	0.0700143	1.02571	0.00716332	0.0921964
Rotenone	DTXSID6021248	0.8	IRS2	0.690152	4.41116e-280	1.61345	0.310888	6.8024e-45
Rotenone	DTXSID6021248	0.8	KCMF1	0.326065	2.32006e-84	1.25359	0.0931232	0.352269
Rotenone	DTXSID6021248	0.8	KCP	0.0636422	0.000467992	1.0451	0.00859599	0.425354
Rotenone	DTXSID6021248	0.8	MAFK	0.665925	2.31544e-230	1.58659	0.30659	1.21612e-27
Rotenone	DTXSID6021248	0.8	MSC	0.519814	5.22242e-121	1.43377	0.250716	0.00143119
Rotenone	DTXSID6021248	0.8	MYADM	0.376882	6.93986e-79	1.29853	0.147564	0.0421003
Rotenone	DTXSID6021248	0.8	MYC	0.405757	1.27135e-108	1.32478	0.159026	0.108228
Rotenone	DTXSID6021248	0.8	MYH9	0.522407	1.64446e-273	1.43635	0.167622	5.54797e-06
Rotenone	DTXSID6021248	0.8	NCF2	0.373336	3.45069e-29	1.29534	0.143266	0.0940518
Rotenone	DTXSID6021248	0.8	NDRG1	1.05163	0	2.07288	0.475645	1.10433e-79
Rotenone	DTXSID6021248	0.8	NGFR	0.219417	1.51475e-29	1.16426	0.0716332	0.00049816
Rotenone	DTXSID6021248	0.8	PALLD	0.252946	4.40458e-63	1.19164	0.0630372	0.114098
Rotenone	DTXSID6021248	0.8	PAWR	0.596554	3.50964e-268	1.5121	0.239255	1.70172e-19
Rotenone	DTXSID6021248	0.8	PER1	0.374235	1.78027e-64	1.29615	0.160458	1.67639e-08
Rotenone	DTXSID6021248	0.8	PLIN2	0.592003	2.97731e-213	1.50734	0.212034	9.67788e-23
Rotenone	DTXSID6021248	0.8	PPP1R15A	1.05471	0	2.0773	0.554441	3.99857e-97
Rotenone	DTXSID6021248	0.8	PPP1R18	0.456793	4.00646e-132	1.37249	0.159026	2.42638e-09
Rotenone	DTXSID6021248	0.8	PXDC1	0.470978	1.33868e-148	1.38605	0.207736	9.36472e-16
Rotenone	DTXSID6021248	0.8	SARS1	0.475119	7.84919e-111	1.39003	0.131805	0.0078856
Rotenone	DTXSID6021248	0.8	SAT1	0.520212	5.28095e-185	1.43417	0.197708	5.81971e-15
Rotenone	DTXSID6021248	0.8	SERPINE1	0.592307	4.50951e-299	1.50766	0.17765	1.00554e-26
Rotenone	DTXSID6021248	0.8	SHB	0.459322	1.51851e-139	1.3749	0.174785	0.00799279
Rotenone	DTXSID6021248	0.8	SLC3A2	0.904849	0	1.87235	0.439828	2.47471e-193
Rotenone	DTXSID6021248	0.8	SRF	0.501841	1.45504e-135	1.41602	0.217765	1.53465e-11
Rotenone	DTXSID6021248	0.8	TPM4	0.378867	4.075e-119	1.30032	0.0974212	0.209327
Rotenone	DTXSID6021248	0.8	TRIB3	1.09089	0	2.13005	0.534384	1.38787e-117
Rotenone	DTXSID6021248	0.8	TRIM13	0.0228315	0.25899	1.01595	0.00716332	0.435087
Rotenone	DTXSID6021248	0.8	UPP1	0.886032	0	1.84809	0.425501	8.9228e-134
Rotenone	DTXSID6021248	0.8	WSB1	0.303546	1.777e-59	1.23417	0.110315	0.173624
Rotenone	DTXSID6021248	0.8	YARS1	0.470329	2.60209e-191	1.38543	0.131805	0.429285
Cycloheximide	DTXSID6024882	0.2	H2BC17	0.0802151	0.0170858	1.05718	0.133282	3.41483e-05
Cycloheximide	DTXSID6024882	0.2	H3C15	-0.026794	0.480464	0.981599	0.120185	7.16894e-06
Cycloheximide	DTXSID6024882	0.2	H4C2	-0.0702351	0.0454286	0.952483	0.100924	0.0229779
Cycloheximide	DTXSID6024882	0.2	H4C12	0.0498125	0.127607	1.03513	0.11094	0.0345965
Cycloheximide	DTXSID6024882	0.2	H4C15	0.0395434	0.309628	1.02779	0.137904	7.91625e-17
Cycloheximide	DTXSID6024882	0.2	SPANXA2	0.0292184	0.26708	1.02046	0.0616333	0.0223862
Cycloheximide	DTXSID6024882	2	F3	0.449163	1.89342e-49	1.36525	0.201804	0.195733
Cycloheximide	DTXSID6024882	2	H2BC17	0.125705	0.00018445	1.09104	0.105411	0.0946437
Cycloheximide	DTXSID6024882	2	H3C15	0.0844609	0.0258683	1.06029	0.10823	0.00261556
Cycloheximide	DTXSID6024882	2	H4C2	0.033997	0.332147	1.02384	0.0992108	0.000926856
Cycloheximide	DTXSID6024882	2	H4C12	0.134031	4.05302e-05	1.09736	0.0997745	0.21276
Cycloheximide	DTXSID6024882	2	H4C15	-0.134192	0.000580668	0.91118	0.0958286	5.49421e-05
Cycloheximide	DTXSID6024882	2	HIF1A	0.661612	0	1.58185	0.240699	3.20497e-24
Cycloheximide	DTXSID6024882	2	IGFBP4	0.601174	1.02012e-254	1.51695	0.187711	0.496198
Cycloheximide	DTXSID6024882	2	NOP56	0.73722	0	1.66696	0.271139	0.0434753
Cycloheximide	DTXSID6024882	2	SERPINB2	0.734756	6.61097e-239	1.66412	0.170237	4.64724e-12
Cycloheximide	DTXSID6024882	2	SERPINE1	0.355096	4.5302e-108	1.27907	0.0980834	1.30379e-08
Cycloheximide	DTXSID6024882	2	SPANXB1	0.0302834	0.346896	1.02121	0.0676437	0.238912
Cycloheximide	DTXSID6024882	20	ANGPTL4	0.275975	1.38368e-44	1.21081	0.057372	0.3011
Cycloheximide	DTXSID6024882	20	ANLN	0.288441	4.02279e-61	1.22132	0.154226	0.372989
Cycloheximide	DTXSID6024882	20	AREG	0.732946	3.10797e-220	1.66203	0.262184	5.37429e-20
Cycloheximide	DTXSID6024882	20	ARL6IP1	0.238069	2.89392e-18	1.17941	0.111043	0.0035568
Cycloheximide	DTXSID6024882	20	ATF4	0.648638	0	1.56769	0.241826	7.11118e-19
Cycloheximide	DTXSID6024882	20	C15orf48	0.398713	5.16618e-95	1.31833	0.089451	3.1e-102
Cycloheximide	DTXSID6024882	20	CORO1C	0.476909	3.58367e-109	1.39176	0.109192	0.190162
Cycloheximide	DTXSID6024882	20	CYP1A1	0.900753	0	1.86704	0.238742	1.50599e-63
Cycloheximide	DTXSID6024882	20	CYP1B1	0.500085	7.61355e-136	1.4143	0.182603	0.161186
Cycloheximide	DTXSID6024882	20	DDX21	0.651661	1.37922e-267	1.57098	0.214065	3.57644e-36
Cycloheximide	DTXSID6024882	20	DHRS2	0.736777	4.95049e-92	1.66645	0.0647748	2.3145e-23
Cycloheximide	DTXSID6024882	20	DKC1	0.76222	0	1.6961	0.321407	3.97279e-50
Cycloheximide	DTXSID6024882	20	DLGAP5	0.195306	2.21009e-15	1.14497	0.124614	0.277504
Cycloheximide	DTXSID6024882	20	EDN1	0.410703	7.53098e-103	1.32933	0.0906848	0.00739345
Cycloheximide	DTXSID6024882	20	EIF3J	0.564196	4.17962e-189	1.47856	0.122147	5.38394e-06
Cycloheximide	DTXSID6024882	20	EREG	0.234441	7.9186e-33	1.17645	0.0505861	0.0432183
Cycloheximide	DTXSID6024882	20	F3	1.14813	0	2.21627	0.448489	2.26941e-114
Cycloheximide	DTXSID6024882	20	FRG2	0.0560685	0.00543041	1.03963	0.0104874	0.00598434
Cycloheximide	DTXSID6024882	20	FRG2EP	0.0546869	0.00672971	1.03863	0.0123381	7.12925e-06
Cycloheximide	DTXSID6024882	20	GADD45A	0.752738	1.04201e-309	1.68499	0.314004	5.37157e-37
Cycloheximide	DTXSID6024882	20	GADD45B	1.12567	0	2.18202	0.563849	1.36707e-305
Cycloheximide	DTXSID6024882	20	GBP1	0.524118	1.87696e-105	1.43805	0.226403	0.00199126
Cycloheximide	DTXSID6024882	20	GDF15	0.616126	1.73915e-236	1.53275	0.214682	7.82237e-47
Cycloheximide	DTXSID6024882	20	H2AC8	0.528281	5.51155e-52	1.44221	0.153609	0.00351181
Cycloheximide	DTXSID6024882	20	H2AC16	0.140035	9.23909e-07	1.10193	0.103023	0.141854
Cycloheximide	DTXSID6024882	20	H2AC21	0.242848	5.04148e-23	1.18333	0.127082	0.104242
Cycloheximide	DTXSID6024882	20	H2BC14	0.023893	0.238184	1.0167	0.00308452	0.00324406
Cycloheximide	DTXSID6024882	20	H2BC17	0.277382	1.37948e-16	1.21199	0.143122	8.21389e-09
Cycloheximide	DTXSID6024882	20	H4C2	0.159052	5.51162e-06	1.11655	0.112276	9.65332e-07
Cycloheximide	DTXSID6024882	20	H4C12	0.244214	6.91863e-14	1.18445	0.119679	0.00037574
Cycloheximide	DTXSID6024882	20	H4C15	-0.0417128	0.284328	0.971501	0.104257	3.16305e-08
Cycloheximide	DTXSID6024882	20	HIF1A	0.856662	0	1.81084	0.425663	8.7356e-154
Cycloheximide	DTXSID6024882	20	IGFBP3	0.834221	1.43008e-207	1.78289	0.27082	1.38896e-38
Cycloheximide	DTXSID6024882	20	IGFBP4	0.591363	2.86006e-246	1.50667	0.18322	0.426401
Cycloheximide	DTXSID6024882	20	IL11	0.0709456	0.00042303	1.0504	0.0104874	0.000305623
Cycloheximide	DTXSID6024882	20	INHBA	0.0429254	0.0336982	1.0302	0.00555213	0.309817
Cycloheximide	DTXSID6024882	20	IRS2	0.609075	3.81404e-216	1.52528	0.220851	5.19602e-36
Cycloheximide	DTXSID6024882	20	MYPN	0.0223679	0.269734	1.01563	0.00616903	7.83104e-06
Cycloheximide	DTXSID6024882	20	NCL	0.554698	4.4919e-310	1.46886	0.089451	0.00355921
Cycloheximide	DTXSID6024882	20	NOP56	0.884531	0	1.84616	0.44232	5.95843e-59
Cycloheximide	DTXSID6024882	20	ODC1	1.02579	0	2.03607	0.534238	1.96479e-262
Cycloheximide	DTXSID6024882	20	PAWR	0.527973	9.67765e-209	1.4419	0.132634	0.112185
Cycloheximide	DTXSID6024882	20	PER1	0.505334	3.9119e-117	1.41945	0.120913	0.00394425
Cycloheximide	DTXSID6024882	20	POSTN	0.390385	4.9656e-50	1.31074	0.204195	0.0399157
Cycloheximide	DTXSID6024882	20	PPP1R15A	0.615556	1.27747e-259	1.53215	0.197409	0.0764718
Cycloheximide	DTXSID6024882	20	RNASE7	0.0498863	0.013469	1.03518	0.0104874	0.000305623
Cycloheximide	DTXSID6024882	20	RPL22L1	0.702545	0	1.62737	0.303516	3.65048e-18
Cycloheximide	DTXSID6024882	20	RRN3	0.54817	1.22937e-168	1.46223	0.118445	0.001074
Cycloheximide	DTXSID6024882	20	RUNX2	0.377576	8.57685e-79	1.29916	0.0999383	0.0963317
Cycloheximide	DTXSID6024882	20	SCG5	0.597481	4.41406e-218	1.51307	0.231339	0.119202
Cycloheximide	DTXSID6024882	20	SERPINB2	1.35517	0	2.55827	0.359655	9.0198e-143
Cycloheximide	DTXSID6024882	20	SERPINE1	0.776821	0	1.71335	0.337446	1.01015e-238
Cycloheximide	DTXSID6024882	20	SNAPC1	1.56967	0	2.96836	0.756323	1.71957e-244
Cycloheximide	DTXSID6024882	20	SPTBN1	0.652742	2.26095e-247	1.57215	0.230722	1.61528e-25
Cycloheximide	DTXSID6024882	20	TGFB2	0.781578	0	1.71901	0.349784	2.88851e-20
Cycloheximide	DTXSID6024882	20	TMEM156	0.87071	0	1.82856	0.380629	8.80207e-202
Cycloheximide	DTXSID6024882	20	TNFRSF11B	0.546882	3.81053e-176	1.46092	0.180136	1.06748e-05
Cycloheximide	DTXSID6024882	20	TPX2	0.118795	2.39996e-07	1.08583	0.0950031	0.402898
Cycloheximide	DTXSID6024882	20	TXNIP	0.282682	3.40661e-47	1.21645	0.0450339	5.55943e-07
Cycloheximide	DTXSID6024882	20	UGCG	0.599334	2.67368e-193	1.51502	0.210364	0.000713311
Cycloheximide	DTXSID6024882	20	WDR43	0.804566	0	1.74662	0.365207	5.48066e-158
Troglitazone	DTXSID8023719	0.001	H3C15	-0.0752607	0.0476797	0.949171	0.111316	0.00142657
Troglitazone	DTXSID8023719	0.001	H4C2	-0.0530016	0.130992	0.963929	0.103036	0.00369969
Troglitazone	DTXSID8023719	0.001	H4C15	0.0431384	0.267665	1.03035	0.139834	4.0405e-18
Troglitazone	DTXSID8023719	0.001	KRT6A	0.0427614	0.263775	1.03008	0.0901564	0.231654
Troglitazone	DTXSID8023719	0.01	AKR1B10	0.238911	2.64447e-17	1.1801	0.156566	5.60679e-06
Troglitazone	DTXSID8023719	0.01	AKR1C1	0.312838	2.42331e-54	1.24215	0.123232	0.0215202
Troglitazone	DTXSID8023719	0.01	AKR1C3	0.336017	6.47636e-72	1.26227	0.112121	2.91439e-07
Troglitazone	DTXSID8023719	0.01	ANGPTL4	0.263299	1.09723e-40	1.20022	0.0545455	0.467141
Troglitazone	DTXSID8023719	0.01	ARL6IP1	0.219402	9.79665e-16	1.16425	0.136364	4.38756e-06
Troglitazone	DTXSID8023719	0.01	DHRS2	0.151061	4.21977e-05	1.11039	0.0212121	0.48507
Troglitazone	DTXSID8023719	0.01	FABP4	0.362768	4.52794e-77	1.28589	0.0585859	1.52511e-41
Troglitazone	DTXSID8023719	0.01	H2BC17	0.0560042	0.0960046	1.03958	0.121212	0.0101828
Troglitazone	DTXSID8023719	0.01	H3C15	0.160952	2.12327e-05	1.11802	0.138384	1.82817e-07
Troglitazone	DTXSID8023719	0.01	H4C2	0.153402	1.17092e-05	1.11219	0.138384	3.78893e-09
Troglitazone	DTXSID8023719	0.01	H4C12	0.117471	0.00032234	1.08483	0.117172	0.00277772
Troglitazone	DTXSID8023719	0.01	H4C15	-0.0612058	0.116244	0.958463	0.120202	3.09718e-10
Troglitazone	DTXSID8023719	0.01	PLIN2	0.496649	3.01103e-149	1.41093	0.206061	3.08795e-37
Troglitazone	DTXSID8023719	0.01	PLIN4	0.51427	8.08064e-151	1.42827	0.234343	9.04771e-27
Troglitazone	DTXSID8023719	0.1	AKR1B10	0.228081	6.68981e-16	1.17128	0.159142	1.1251e-12
Troglitazone	DTXSID8023719	0.1	AKR1C1	0.464222	4.24473e-119	1.37957	0.188488	1.62141e-27
Troglitazone	DTXSID8023719	0.1	AKR1C2	0.245461	1.90696e-30	1.18547	0.134312	0.0987926
Troglitazone	DTXSID8023719	0.1	AKR1C3	0.398198	1.43645e-100	1.31786	0.123025	8.21226e-17
Troglitazone	DTXSID8023719	0.1	ANGPTL4	0.454265	9.32091e-123	1.37008	0.120767	1.27982e-29
Troglitazone	DTXSID8023719	0.1	ARL6IP1	0.220991	6.04138e-16	1.16553	0.13149	5.79063e-07
Troglitazone	DTXSID8023719	0.1	ATP2B4	0.445789	4.75555e-152	1.36206	0.123589	6.97241e-05
Troglitazone	DTXSID8023719	0.1	CD36	0.136229	7.88105e-12	1.09903	0.023702	2.66965e-19
Troglitazone	DTXSID8023719	0.1	DHRS9	0.138795	3.0647e-12	1.10098	0.0197517	0.000292819
Troglitazone	DTXSID8023719	0.1	FABP4	0.668087	8.36854e-275	1.58896	0.165914	0
Troglitazone	DTXSID8023719	0.1	GPD1	0.0531516	0.00829414	1.03753	0.0129797	0.280337
Troglitazone	DTXSID8023719	0.1	H2BC17	0.0266873	0.427835	1.01867	0.110045	0.119614
Troglitazone	DTXSID8023719	0.1	H3C15	0.0813204	0.0319179	1.05799	0.119074	5.16764e-05
Troglitazone	DTXSID8023719	0.1	H4C2	0.0891119	0.0109569	1.06372	0.112867	2.64845e-05
Troglitazone	DTXSID8023719	0.1	H4C12	0.0709699	0.02989	1.05042	0.103273	0.141971
Troglitazone	DTXSID8023719	0.1	H4C15	-0.114606	0.00328978	0.923635	0.106659	3.9249e-08
Troglitazone	DTXSID8023719	0.1	IL1B	0.0528415	0.00874251	1.03731	0.00790068	0.0139274
Troglitazone	DTXSID8023719	0.1	LAMA4	0.320949	2.52299e-79	1.24915	0.0812641	0.000351366
Troglitazone	DTXSID8023719	0.1	PLIN2	0.857621	0	1.81205	0.410835	1.00877e-284
Troglitazone	DTXSID8023719	0.1	PLIN4	0.842987	0	1.79376	0.380361	7.87632e-193
Troglitazone	DTXSID8023719	0.1	POR	0.429664	5.08778e-118	1.34692	0.132619	1.19857e-05
Troglitazone	DTXSID8023719	0.1	SCD	0.17535	3.52641e-32	1.12924	0.0502257	0.071305
Troglitazone	DTXSID8023719	0.1	SPANXB1	0.058499	0.0691041	1.04138	0.0694131	0.43962
Tunicamycin	DTXSID8036730	0.001	H2AC19	0.13916	1.35452e-09	1.10126	0.12766	0.241312
Tunicamycin	DTXSID8036730	0.001	H2BC17	0.245826	2.40552e-13	1.18577	0.203095	1.27456e-12
Tunicamycin	DTXSID8036730	0.001	H3C10	0.181155	7.47292e-10	1.13379	0.129594	0.460204
Tunicamycin	DTXSID8036730	0.001	H3C13	0.119582	0.000990056	1.08642	0.191489	0.00492505
Tunicamycin	DTXSID8036730	0.001	H3C15	0.188581	6.24252e-07	1.13964	0.189555	4.68999e-13
Tunicamycin	DTXSID8036730	0.001	H4C2	0.0740049	0.0346581	1.05263	0.133462	1.56519e-05
Tunicamycin	DTXSID8036730	0.001	H4C9	0.226409	1.25701e-10	1.16992	0.187621	0.0520509
Tunicamycin	DTXSID8036730	0.001	H4C12	0.126376	0.000108896	1.09155	0.181818	2.05564e-10
Tunicamycin	DTXSID8036730	0.001	H4C15	0.235393	1.35324e-09	1.17723	0.208897	5.07049e-24
Tunicamycin	DTXSID8036730	0.001	KRT6A	0.159647	2.91531e-05	1.11701	0.0889749	0.411111
Tunicamycin	DTXSID8036730	0.001	SLC30A3	0.0152913	0.449997	1.01066	0.00773694	0.317657
Tunicamycin	DTXSID8036730	0.01	AGR2	0.117587	4.91269e-09	1.08492	0.0244845	0.470185
Tunicamycin	DTXSID8036730	0.01	AKR1C1	0.346307	2.12453e-66	1.2713	0.128007	0.0025396
Tunicamycin	DTXSID8036730	0.01	AKR1C3	0.304722	2.25121e-59	1.23518	0.101375	5.66806e-10
Tunicamycin	DTXSID8036730	0.01	CRELD2	0.771377	1.54651e-278	1.7069	0.341495	3.99632e-55
Tunicamycin	DTXSID8036730	0.01	DNAJB11	0.597003	4.67831e-152	1.51257	0.237973	5.83381e-27
Tunicamycin	DTXSID8036730	0.01	DNAJC3	0.542271	2.25455e-174	1.45626	0.214347	9.40073e-26
Tunicamycin	DTXSID8036730	0.01	H3C15	0.0824507	0.0296115	1.05882	0.1061	4.83769e-05
Tunicamycin	DTXSID8036730	0.01	H4C12	0.0481604	0.140726	1.03395	0.0914948	0.457314
Tunicamycin	DTXSID8036730	0.01	H4C15	-0.207399	1.08077e-07	0.866097	0.0751718	0.0774588
Tunicamycin	DTXSID8036730	0.01	HERPUD1	0.842651	0	1.79334	0.340206	2.5938e-05
Tunicamycin	DTXSID8036730	0.01	HSP90B1	0.680876	0	1.60311	0.330756	1.24357e-167
Tunicamycin	DTXSID8036730	0.01	HSPA5	1.45717	0	2.74569	0.614691	0
Tunicamycin	DTXSID8036730	0.01	HYOU1	1.01464	0	2.02041	0.495704	0
Tunicamycin	DTXSID8036730	0.01	MANF	0.623344	9.70651e-254	1.54044	0.286942	1.20588e-60
Tunicamycin	DTXSID8036730	0.01	PDIA4	0.860533	0	1.81571	0.404639	4.73399e-56
Tunicamycin	DTXSID8036730	0.01	SDF2L1	0.524683	6.02722e-116	1.43862	0.197595	0.00215771
Tunicamycin	DTXSID8036730	0.01	SEC11C	0.389777	1.19175e-104	1.31019	0.126289	3.79957e-06
Tunicamycin	DTXSID8036730	0.01	SPANXB1	-0.0249701	0.438261	0.982841	0.0670103	0.254899
Tunicamycin	DTXSID8036730	0.01	WARS1	0.678521	8.80517e-297	1.6005	0.308419	3.89896e-169
Tunicamycin	DTXSID8036730	0.1	AGR2	0.130995	6.44375e-11	1.09505	0.03517	0.00208532
Tunicamycin	DTXSID8036730	0.1	AKR1C1	0.464593	2.4947e-119	1.37993	0.221571	5.59013e-24
Tunicamycin	DTXSID8036730	0.1	AKR1C2	0.452027	5.35381e-100	1.36796	0.205158	9.8944e-11
Tunicamycin	DTXSID8036730	0.1	AKR1C3	0.410741	5.71068e-107	1.32937	0.132474	1.698e-11
Tunicamycin	DTXSID8036730	0.1	ALPG	0.176075	1.12818e-07	1.12981	0.139508	0.0011413
Tunicamycin	DTXSID8036730	0.1	ATF4	0.509633	5.78868e-190	1.42369	0.168816	0.236412
Tunicamycin	DTXSID8036730	0.1	CALR	0.995096	0	1.99321	0.532239	4.2736e-253
Tunicamycin	DTXSID8036730	0.1	CANX	0.784816	0	1.72287	0.343494	1.63137e-72
Tunicamycin	DTXSID8036730	0.1	CRELD1	0.784713	0	1.72275	0.347011	0.0118358
Tunicamycin	DTXSID8036730	0.1	CRELD2	1.21644	0	2.32373	0.695193	7.09501e-214
Tunicamycin	DTXSID8036730	0.1	DAPK1	0.329555	2.79662e-63	1.25663	0.138335	0.0887971
Tunicamycin	DTXSID8036730	0.1	DEPP1	0.158331	2.60212e-15	1.116	0.03517	0.0111638
Tunicamycin	DTXSID8036730	0.1	DHDH	0.0192415	0.341867	1.01343	0.00586166	0.439438
Tunicamycin	DTXSID8036730	0.1	DNAJB11	0.840149	2.91534e-305	1.79023	0.404455	1.25773e-73
Tunicamycin	DTXSID8036730	0.1	DNAJC3	0.621281	1.05089e-230	1.53824	0.271981	1.94294e-26
Tunicamycin	DTXSID8036730	0.1	DNAJC10	0.584998	5.99481e-222	1.50004	0.249707	7.13693e-10
Tunicamycin	DTXSID8036730	0.1	FKBP11	0.574221	2.82943e-196	1.48887	0.250879	0.00186053
Tunicamycin	DTXSID8036730	0.1	HERPUD1	0.724242	7.93763e-235	1.65203	0.309496	0.432505
Tunicamycin	DTXSID8036730	0.1	HSP90B1	1.34364	0	2.53791	0.841735	0
Tunicamycin	DTXSID8036730	0.1	HSPA5	1.45839	0	2.74802	0.779601	0
Tunicamycin	DTXSID8036730	0.1	HYOU1	1.27982	0	2.42808	0.712778	0
Tunicamycin	DTXSID8036730	0.1	IGFBP1	0.371372	4.11466e-71	1.29358	0.063306	7.40438e-07
Tunicamycin	DTXSID8036730	0.1	INHBE	0.0656776	0.00173482	1.04658	0.003517	0.4274
Tunicamycin	DTXSID8036730	0.1	ITGA11	0.428338	1.31649e-75	1.34568	0.158265	0.000107889
Tunicamycin	DTXSID8036730	0.1	KLHDC7B	0.0156204	0.441351	1.01089	0.00117233	0.34728
Tunicamycin	DTXSID8036730	0.1	LAMP3	0.14735	1.05328e-13	1.10753	0.0222743	0.0349028
Tunicamycin	DTXSID8036730	0.1	LCN2	0.243263	1.22789e-31	1.18367	0.059789	5.60012e-15
Tunicamycin	DTXSID8036730	0.1	MANF	0.625116	2.12245e-255	1.54233	0.26612	2.51034e-16
Tunicamycin	DTXSID8036730	0.1	MCFD2	0.488967	6.56016e-148	1.40344	0.145369	7.45264e-05
Tunicamycin	DTXSID8036730	0.1	MOV10L1	0.0526034	0.0090017	1.03713	0.007034	0.404797
Tunicamycin	DTXSID8036730	0.1	NCF2	0.342557	8.35628e-25	1.268	0.177022	3.183e-06
Tunicamycin	DTXSID8036730	0.1	PDE1C	0.255546	3.71671e-34	1.19379	0.0996483	0.204918
Tunicamycin	DTXSID8036730	0.1	PDIA4	1.18152	0	2.26815	0.637749	2.53253e-124
Tunicamycin	DTXSID8036730	0.1	PDIA6	0.678675	0	1.60067	0.138335	1.5915e-27
Tunicamycin	DTXSID8036730	0.1	PPIB	0.558937	6.91874e-224	1.47318	0.157093	0.151213
Tunicamycin	DTXSID8036730	0.1	SDF2L1	0.504629	3.43041e-107	1.41876	0.188746	0.129627
Tunicamycin	DTXSID8036730	0.1	SEC11C	0.682254	0	1.60465	0.304807	1.98029e-58
Tunicamycin	DTXSID8036730	0.1	SLC3A2	0.594722	0	1.51018	0.157093	3.77216e-27
Tunicamycin	DTXSID8036730	0.1	STOM	0.368133	2.08389e-99	1.29068	0.091442	0.294818
Tunicamycin	DTXSID8036730	0.1	TAC1	0.0983558	8.41185e-07	1.07055	0.017585	0.00909822
Tunicamycin	DTXSID8036730	0.1	TCEA1	0.525802	3.02627e-237	1.43973	0.128957	2.60602e-08
Tunicamycin	DTXSID8036730	0.1	TRIB3	0.483809	2.51792e-139	1.39843	0.178195	0.121412
Tunicamycin	DTXSID8036730	0.1	TSKU	0.283161	1.22842e-50	1.21686	0.10551	0.133266
Tunicamycin	DTXSID8036730	0.1	TXNIP	0.13128	4.60802e-11	1.09526	0.0304807	0.226459
Tunicamycin	DTXSID8036730	0.1	UNC5B	0.0362851	0.0724117	1.02547	0.010551	0.149053
Tunicamycin	DTXSID8036730	0.1	WARS1	0.845402	0	1.79677	0.38687	5.19943e-115

## Sheet: Table S4
Chemical ID	SRP	η² Conc	η² Sig len	p Conc	p Sig len
BRF	AGG	0.0452872	0.000928804	0	2.17451e-14
CyHx	AGG	0.013213	0.00307654	6.91335e-178	4.598e-43
ETP	AGG	0.00263261	0.000492981	6.92794e-42	4.33278e-09
ROT	AGG	0.0253067	0.00180582	0	4.75054e-28
TNC	AGG	0.0176949	0.000421633	1.16416e-244	2.2303e-07
TRG	AGG	0.00161104	6.09478e-05	2.67067e-22	0.0587828
tBHQ	AGG	0.00178701	4.57902e-05	5.09111e-23	0.113603
BRF	APO	0.00329097	0.000706062	6.26598e-45	7.08665e-11
CyHx	APO	0.0992261	0.000602628	0	1.90344e-10
ETP	APO	0.0149922	9.50834e-05	4.86239e-231	0.00947991
ROT	APO	0.0270257	0.000217662	0	0.000136756
TNC	APO	4.74486e-05	0.000390626	0.0850502	7.7829e-07
TRG	APO	0.0500778	7.57036e-05	0	0.0308295
tBHQ	APO	0.0324614	0.00026432	0	0.000112743
BRF	AUT	0.0766019	0.0140444	0	7.03098e-202
CyHx	AUT	0.113474	0.0127046	0	2.8148e-192
ETP	AUT	0.0343247	0.0105228	0	3.8897e-168
ROT	AUT	0.00700356	0.0107759	1.81434e-102	2.69009e-156
TNC	AUT	0.000183687	0.00161334	0.000697555	9.69454e-24
TRG	AUT	0.00868113	0.00337973	2.5561e-113	2.3193e-45
tBHQ	AUT	0.0151336	0.00766336	2.1322e-184	1.04441e-94
BRF	DDR	0.00259093	0.00214937	8.87575e-36	5.64457e-30
CyHx	DDR	0.0318156	0.00922403	0	3.35454e-128
ETP	DDR	0.0230567	0.00699101	0	6.7445e-111
ROT	DDR	0.00130285	0.00481629	2.73488e-20	2.52007e-70
TNC	DDR	0.0139936	0.0010725	1.08454e-193	1.64001e-16
TRG	DDR	0.012497	0.00228946	2.20725e-162	2.21836e-31
tBHQ	DDR	0.00178784	0.00539112	3.81619e-23	3.10668e-66
BRF	HPX	0.0615953	2.06056e-06	0	0.716701
CyHx	HPX	0.000507393	0.0001376	2.91113e-08	0.00386763
ETP	HPX	0.0140607	0.000251127	9.51303e-217	2.50643e-05
ROT	HPX	0.0221109	1.94819e-05	4.42232e-318	0.255073
TNC	HPX	0.0163598	1.54956e-06	4.10052e-226	0.753733
TRG	HPX	0.00433447	0.000126511	3.22347e-57	0.00640099
tBHQ	HPX	0.00885729	0.000144709	1.30526e-107	0.0047608
BRF	HSR	0.0264044	0.00502484	0	1.88312e-69
CyHx	HSR	0.0651181	0.00418266	0	4.6345e-61
ETP	HSR	0.000599993	0.000342566	9.82325e-11	1.01421e-06
ROT	HSR	0.0243823	0.00332161	0	3.78462e-50
TNC	HSR	0.0325583	0.000656288	0	7.45103e-11
TRG	HSR	0.00149783	0.000117241	7.61311e-21	0.00876799
tBHQ	HSR	0.00232875	0.00012859	1.6397e-29	0.00799686
BRF	LYS	0.00645404	0.00190371	1.35039e-86	7.82858e-27
CyHx	LYS	0.020278	0.000509089	3.81034e-272	1.99084e-08
ETP	LYS	3.07721e-05	3.85966e-05	0.142994	0.100919
ROT	LYS	0.0122382	2.69056e-05	3.96635e-176	0.183258
TNC	LYS	0.00668961	0.000238675	3.21767e-93	0.000106729
TRG	LYS	0.00486591	4.07596e-06	5.10262e-64	0.624483
tBHQ	LYS	0.00143285	0.000190239	9.01677e-19	0.00126186
BRF	MSR	0.0631067	0.000513751	0	9.7424e-09
CyHx	MSR	0.00189166	9.51191e-05	8.81236e-27	0.0162417
ETP	MSR	0.00954537	2.56623e-06	1.94687e-147	0.67083
ROT	MSR	0.0446917	0.000155804	0	0.00112805
TNC	MSR	0.0180139	0.000318903	4.77602e-249	6.64516e-06
TRG	MSR	0.00228575	0.00011871	5.77768e-31	0.00833047
tBHQ	MSR	0.0056039	3.66676e-05	1.15197e-68	0.156027
BRF	NEC	0.0456841	0.0024418	0	2.78666e-35
CyHx	NEC	0.010558	0.00104646	4.47125e-142	1.15982e-15
ETP	NEC	0.00430624	7.60839e-06	2.13316e-67	0.465463
ROT	NEC	0.0391025	0.000178248	0	0.000514667
TNC	NEC	0.023784	0.000465601	0	4.77779e-08
TRG	NEC	0.000614594	0.000364452	1.99472e-09	3.85021e-06
tBHQ	NEC	0.00155749	1.85989e-06	2.89304e-20	0.749852
BRF	OSR	0.00161642	0.00553231	5.25219e-23	1.91722e-74
CyHx	OSR	0.149958	0.00665784	0	1.17374e-105
ETP	OSR	0.0239716	0.00457105	0	3.77614e-73
ROT	OSR	0.00870041	0.00538267	3.02684e-126	5.71561e-79
TNC	OSR	0.00411518	0.000972185	4.96341e-58	5.65131e-15
TRG	OSR	0.0208593	0.000954223	2.04167e-270	4.2692e-14
tBHQ	OSR	0.0182817	0.00375027	8.41436e-222	2.42538e-47
BRF	SEN	0.0265563	0.00300149	0	3.57659e-42
CyHx	SEN	0.0185978	0.00226959	5.28711e-250	2.25161e-32
ETP	SEN	0.00085057	0.00144366	1.28028e-14	1.01478e-23
ROT	SEN	0.00638356	0.00379113	6.79508e-93	5.39261e-56
TNC	SEN	0.0137543	0.00060384	2.65459e-190	6.18041e-10
TRG	SEN	0.00165743	1.75708e-05	6.77935e-23	0.310244
tBHQ	SEN	0.000100515	0.000328878	0.019155	2.26534e-05
BRF	UPR	0.0191791	0.00178263	5.57125e-255	1.55267e-25
CyHx	UPR	0.0456487	0.0162832	0	7.75995e-229
ETP	UPR	0.000175641	0.00868003	0.000440188	3.21818e-134
ROT	UPR	0.00196926	0.0021331	9.0161e-30	4.16916e-32
TNC	UPR	0.068975	0.00218377	0	9.06025e-34
TRG	UPR	0.000675008	0.00525123	2.94472e-10	5.32629e-69
tBHQ	UPR	0.00105692	0.00929866	2.3081e-14	5.30157e-113
